# Supplementary material for: Grain engineering for efficient near-infrared perovskite light-emitting diodes
Source: Nat Commun. 2024 Dec 30;15:10760. doi: 10.1038/s41467-024-55075-3 (PMC11685452; doi:10.1038/s41467-024-55075-3)
Supplement: Supplementary file 3 — Source Data [file 41467_2024_55075_MOESM3_ESM.zip]

Archive with 26 entries (25 files):
- Source Data/
- __MACOSX/._Source Data
- Source Data/Fig3g.xlsx
- __MACOSX/Source Data/._Fig3g.xlsx
- Source Data/Fig4a.xlsx
- __MACOSX/Source Data/._Fig4a.xlsx
- Source Data/Fig3f.xlsx
- __MACOSX/Source Data/._Fig3f.xlsx
- Source Data/Fig1a.xlsx
- __MACOSX/Source Data/._Fig1a.xlsx
- Source Data/Fig1c.xlsx
- __MACOSX/Source Data/._Fig1c.xlsx
- Source Data/Fig3e.xlsx
- __MACOSX/Source Data/._Fig3e.xlsx
- Source Data/Fig2c.xlsx
- __MACOSX/Source Data/._Fig2c.xlsx
- Source Data/Fig3i.xlsx
- __MACOSX/Source Data/._Fig3i.xlsx
- Source Data/Fig3h.xlsx
- __MACOSX/Source Data/._Fig3h.xlsx
- Source Data/Fig1d.xlsx
- __MACOSX/Source Data/._Fig1d.xlsx
- Source Data/Fig2b.xlsx
- __MACOSX/Source Data/._Fig2b.xlsx
- Source Data/Fig3d.xlsx
- __MACOSX/Source Data/._Fig3d.xlsx
