# Supplementary material for: Grain engineering for efficient near-infrared perovskite light-emitting diodes
Source: Nat Commun. 2024 Dec 30;15:10760. doi: 10.1038/s41467-024-55075-3 (PMC11685452; doi:10.1038/s41467-024-55075-3)
Supplement: Supplementary file 3 — Source Data [file 41467_2024_55075_MOESM3_ESM.zip › Source Data/Fig3g.xlsx]

## Sheet: Sheet1
Solvent-engineered			TeFBTT-treated
Current density (mA cm-2)	EQE(%)		Current density (mA cm-2)	EQE(%)
2.56448	1.19103		0.17704	0.00478
3.67319	5.84964		0.46826	6.27337
5.97564	8.04041		1.01298	10.6432
9.0596	11.3045		2.0037	18.2789
13.1652	13.5087		3.04951	25.5987
18.4041	15.5513		5.48692	25.9883
24.875	17.3036		9.04949	27.9923
31.845	18.825		14.001	29.3577
40.274	19.8225		20.3439	30.186
49.6761	20.7469		28.4222	30.7983
60.0146	21.7604		38.1276	31.013
71.9788	22.5496		49.5267	31.2935
85.4273	23.3113		62.7282	31.3609
100.131	23.8635		77.5037	31.23
116.505	24.4385		94.0773	31.1321
134.738	24.8991		112.37	30.933
154.633	25.116		132.295	30.7192
176.274	24.518		153.668	30.4219
195.444	25.2996		176.668	29.9257
221.082	25.5095		201.163	29.513
248.422	25.596		227.459	29.08
278.142	25.6082		255.551	28.5729
309.144	25.1294		285.678	27.8539
342.131	24.8389		317.302	27.1819
373.431	24.7485		351.31	25.7578
405.917	24.6194		387.674	25.6085
439.398	24.4312		427.017	25.2456
473.869	24.1517		468.101	24.8704
