# Supplementary material for: Grain engineering for efficient near-infrared perovskite light-emitting diodes
Source: Nat Commun. 2024 Dec 30;15:10760. doi: 10.1038/s41467-024-55075-3 (PMC11685452; doi:10.1038/s41467-024-55075-3)
Supplement: Supplementary file 3 — Source Data [file 41467_2024_55075_MOESM3_ESM.zip › Source Data/Fig4a.xlsx]

## Sheet: Sheet1
Power density (mW cm-2)	Control	Solvent-engineered	TeFBTT-treated
86.8	64.2	69.1	78.3
224.6	70.3	73.9	82.4
454.3	67.5	69.7	76.9
