# Supplementary material for: Grain engineering for efficient near-infrared perovskite light-emitting diodes
Source: Nat Commun. 2024 Dec 30;15:10760. doi: 10.1038/s41467-024-55075-3 (PMC11685452; doi:10.1038/s41467-024-55075-3)
Supplement: Supplementary file 3 — Source Data [file 41467_2024_55075_MOESM3_ESM.zip › Source Data/Fig3f.xlsx]

## Sheet: Sheet1
Solvent-engineered				TeFBTT-treated
Voltage (V)	Current density (mA cm-2)	Radiance (W sr-1 m-2)		Voltage (V)	Current density (mA cm-2)	Radiance (W sr-1 m-2)
0	0.00343	0.000341959		0	0.000594	1.98248e-05
0.1	0.0028	0.000144825		0.1	0.000648	0.000542914
0.2	-0.000875	4.2914e-05		0.2	0.000363	0.000603901
0.3	0.00268	2.81051e-05		0.3	0.00213	0.000170621
0.4	0.000869	0.000108997		0.4	-0.000933	0.00029801
0.5	0.0014	8.0414e-05		0.5	0.00148	0.000554379
0.6	-0.00129	0.000138376		0.6	0.00185	6.09076e-05
0.7	0.000374	0.000370303		0.7	0.00242	0.000437978
0.8	0.00864	9.7293e-05		0.8	0.00249	4.6258e-05
0.9	0.01795	8.66242e-05		0.9	0.00237	0.000271178
1	0.05748	0.000117834		1	0.00519	5.3742e-05
1.1	0.15996	0.000173089		1.1	0.01107	9.46656e-05
1.2	0.36665	0.000447054		1.2	0.04848	0.00024586
1.3	0.7943	0.000725318		1.3	0.17704	0.00142
1.4	1.50595	0.00215		1.4	0.46826	0.14526
1.5	2.56448	0.15156		1.5	1.01298	0.53313
1.6	3.67319	1.06617		1.6	2.0037	1.81109
1.7	5.97564	2.38407		1.7	3.04951	3.86016
1.8	9.0596	5.08179		1.8	5.48692	7.0512
1.9	13.1652	8.8246		1.9	9.04949	12.5262
2	18.4041	14.2016		2	14.001	20.3253
2.1	24.875	21.3577		2.1	20.3439	30.3667
2.2	31.845	29.7461		2.2	28.4222	43.2854
2.3	40.274	39.6132		2.3	38.1276	58.471
2.4	49.6761	51.1395		2.4	49.5267	76.6391
2.5	60.0146	64.8007		2.5	62.7282	97.2765
2.6	71.9788	80.5377		2.6	77.5037	119.688
2.7	85.4273	98.8142		2.7	94.0773	144.827
2.8	100.131	118.565		2.8	112.37	171.88
2.9	116.505	141.278		2.9	132.295	200.96
3	134.738	166.467		3	153.668	231.167
3.1	154.633	192.711		3.1	176.668	261.432
3.2	176.274	214.451		3.2	201.163	293.574
3.3	195.444	245.353		3.3	227.459	327.079
3.4	221.082	279.841		3.4	255.551	361.068
3.5	248.422	315.514		3.5	285.678	393.478
3.6	278.142	353.428		3.6	317.302	426.492
3.7	309.144	385.688		3.7	351.31	447.768
3.8	342.131	421.861		3.8	387.674	491.29
3.9	373.431	458.889		3.9	427.017	533.61
4	405.917	496.352		4	468.101	576.352
4.1	439.398	533.31		4.1	510.764	616.695
4.2	473.869	568.518		4.2	554.913	655.497
4.3	509.301	603.584		4.3	600.63	693.624
4.4	545.772	636.616		4.4	647.807	727.391
4.5	583.102	667.534		4.5	696.424	758.549
4.6	621.395	694.272		4.6	746.428	784.326
4.7	660.637	719.596		4.7	798.106	514.168
4.8	700.886	741.607		4.8	905.683	529.017
4.9	742.016	758.365		4.9	958.484	543.189
5	784.06	771.717		5	1012.93	553.913
