# Supplementary material for: Grain engineering for efficient near-infrared perovskite light-emitting diodes
Source: Nat Commun. 2024 Dec 30;15:10760. doi: 10.1038/s41467-024-55075-3 (PMC11685452; doi:10.1038/s41467-024-55075-3)
Supplement: Supplementary file 3 — Source Data [file 41467_2024_55075_MOESM3_ESM.zip › Source Data/Fig1a.xlsx]

## Sheet: Sheet1
DMF		DMF:NMP = 14:1		DMF:NMP = 10:1		DMF:NMP = 2:1
Position	Height	Position	Height	Position	Height	Position	Height
1.05718e-08	1.46129e-08	4.88759e-09	5.54933e-08	0	3.71845e-08	4.89237e-09	5.42777e-08
2.03565e-08	1.49931e-08	1.46628e-08	5.59649e-08	9.78e-09	3.49764e-08	1.46771e-08	4.92753e-08
3.01413e-08	1.50536e-08	2.44379e-08	5.63358e-08	1.955e-08	3.26434e-08	2.44618e-08	4.39884e-08
3.9926e-08	1.48186e-08	3.42131e-08	5.67361e-08	2.933e-08	3.00919e-08	3.42466e-08	3.95413e-08
4.97108e-08	1.43781e-08	4.39883e-08	5.73002e-08	3.91e-08	2.71925e-08	4.40313e-08	3.64833e-08
5.94955e-08	1.38613e-08	5.37634e-08	5.79464e-08	4.888e-08	2.42284e-08	5.3816e-08	3.40541e-08
6.92802e-08	1.33802e-08	6.35386e-08	5.8702e-08	5.865e-08	2.12397e-08	6.36008e-08	3.19711e-08
7.9065e-08	1.30261e-08	7.33138e-08	5.95777e-08	6.843e-08	1.85998e-08	7.33855e-08	3.02451e-08
8.88497e-08	1.28594e-08	8.3089e-08	6.04711e-08	7.82e-08	1.61052e-08	8.31703e-08	2.91235e-08
9.86344e-08	1.28833e-08	9.28641e-08	6.14212e-08	8.798e-08	1.38941e-08	9.2955e-08	2.82901e-08
1.08419e-07	1.30417e-08	1.02639e-07	6.24011e-08	9.776e-08	1.19174e-08	1.0274e-07	2.73077e-08
1.18204e-07	1.33277e-08	1.12414e-07	6.33314e-08	1.0753e-07	1.01022e-08	1.12524e-07	2.6168e-08
1.27989e-07	1.37563e-08	1.2219e-07	6.39362e-08	1.1731e-07	8.4797e-09	1.22309e-07	2.46186e-08
1.37773e-07	1.43306e-08	1.31965e-07	6.43671e-08	1.2708e-07	7.0533e-09	1.32094e-07	2.25707e-08
1.47558e-07	1.50108e-08	1.4174e-07	6.48235e-08	1.3686e-07	5.7219e-09	1.41879e-07	2.01543e-08
1.57343e-07	1.5638e-08	1.51515e-07	6.51299e-08	1.4663e-07	4.6521e-09	1.51663e-07	1.77593e-08
1.67128e-07	1.60654e-08	1.6129e-07	6.5558e-08	1.5641e-07	3.6149e-09	1.61448e-07	1.56484e-08
1.76912e-07	1.62234e-08	1.71065e-07	6.57541e-08	1.6618e-07	2.7686e-09	1.71233e-07	1.40812e-08
1.86697e-07	1.60779e-08	1.80841e-07	6.5959e-08	1.7596e-07	1.9727e-09	1.81018e-07	1.28348e-08
1.96482e-07	1.56691e-08	1.90616e-07	6.62785e-08	1.8573e-07	1.3553e-09	1.90802e-07	1.19543e-08
2.06267e-07	1.50353e-08	2.00391e-07	6.64535e-08	1.9551e-07	7.942e-10	2.00587e-07	1.11403e-08
2.16051e-07	1.42481e-08	2.10166e-07	6.65262e-08	2.0528e-07	4.861e-10	2.10372e-07	1.05027e-08
2.25836e-07	1.33998e-08	2.19941e-07	6.65958e-08	2.1506e-07	2.248e-10	2.20157e-07	9.8953e-09
2.35621e-07	1.25772e-08	2.29717e-07	6.64447e-08	2.2483e-07	0	2.29941e-07	9.4562e-09
2.45405e-07	1.19018e-08	2.39492e-07	6.6155e-08	2.3461e-07	-3.5e-11	2.39726e-07	9.1362e-09
2.5519e-07	1.15464e-08	2.49267e-07	6.55476e-08	2.4438e-07	2.71e-11	2.49511e-07	8.8135e-09
2.64975e-07	1.15716e-08	2.59042e-07	6.46231e-08	2.5416e-07	2.26e-10	2.59296e-07	8.4603e-09
2.7476e-07	1.18922e-08	2.68817e-07	6.35199e-08	2.6393e-07	5.013e-10	2.6908e-07	8.3422e-09
2.84544e-07	1.24503e-08	2.78592e-07	6.22193e-08	2.7371e-07	8.575e-10	2.78865e-07	8.1474e-09
2.94329e-07	1.31473e-08	2.88368e-07	6.06578e-08	2.8348e-07	1.2461e-09	2.8865e-07	8.1899e-09
3.04114e-07	1.37828e-08	2.98143e-07	5.89464e-08	2.9326e-07	1.7335e-09	2.98434e-07	8.2658e-09
3.13899e-07	1.41748e-08	3.07918e-07	5.72857e-08	3.0303e-07	2.3967e-09	3.08219e-07	8.4085e-09
3.23683e-07	1.42898e-08	3.17693e-07	5.57853e-08	3.1281e-07	3.1141e-09	3.18004e-07	8.4795e-09
3.33468e-07	1.41356e-08	3.27468e-07	5.44294e-08	3.2258e-07	3.916e-09	3.27789e-07	8.4036e-09
3.43253e-07	1.37405e-08	3.37243e-07	5.31896e-08	3.3236e-07	4.8487e-09	3.37573e-07	8.3579e-09
3.53038e-07	1.32096e-08	3.47019e-07	5.22428e-08	3.4213e-07	5.8183e-09	3.47358e-07	8.423e-09
3.62822e-07	1.26965e-08	3.56794e-07	5.1313e-08	3.5191e-07	6.8968e-09	3.57143e-07	8.6207e-09
3.72607e-07	1.22904e-08	3.66569e-07	5.03844e-08	3.6168e-07	7.9948e-09	3.66928e-07	9.0869e-09
3.82392e-07	1.20053e-08	3.76344e-07	4.96817e-08	3.7146e-07	9.2645e-09	3.76712e-07	9.725e-09
3.92177e-07	1.18244e-08	3.86119e-07	4.93239e-08	3.8123e-07	1.07391e-08	3.86497e-07	1.06166e-08
4.01961e-07	1.17025e-08	3.95894e-07	4.96543e-08	3.9101e-07	1.23471e-08	3.96282e-07	1.15499e-08
4.11746e-07	1.16198e-08	4.0567e-07	5.09032e-08	4.0079e-07	1.40288e-08	4.06067e-07	1.245e-08
4.21531e-07	1.15557e-08	4.15445e-07	5.29591e-08	4.1056e-07	1.58467e-08	4.15851e-07	1.26802e-08
4.31315e-07	1.14311e-08	4.2522e-07	5.54848e-08	4.2034e-07	1.78876e-08	4.25636e-07	1.25767e-08
4.411e-07	1.11729e-08	4.34995e-07	5.84467e-08	4.3011e-07	2.00201e-08	4.35421e-07	1.24628e-08
4.50885e-07	1.07388e-08	4.4477e-07	6.13761e-08	4.3989e-07	2.23256e-08	4.45205e-07	1.21151e-08
4.6067e-07	1.01227e-08	4.54545e-07	6.46508e-08	4.4966e-07	2.47114e-08	4.5499e-07	1.19829e-08
4.70454e-07	9.38909e-09	4.64321e-07	6.79639e-08	4.5944e-07	2.72355e-08	4.64775e-07	1.18887e-08
4.80239e-07	8.65379e-09	4.74096e-07	7.07279e-08	4.6921e-07	2.99372e-08	4.7456e-07	1.21738e-08
4.90024e-07	7.99869e-09	4.83871e-07	7.28192e-08	4.7899e-07	3.26388e-08	4.84344e-07	1.23777e-08
4.99809e-07	7.43059e-09	4.93646e-07	7.42326e-08	4.8876e-07	3.54124e-08	4.94129e-07	1.30009e-08
5.09593e-07	6.93779e-09	5.03421e-07	7.47839e-08	4.9854e-07	3.80952e-08	5.03914e-07	1.43421e-08
5.19378e-07	6.51239e-09	5.13196e-07	7.49133e-08	5.0831e-07	4.07723e-08	5.13699e-07	1.67242e-08
5.29163e-07	6.14219e-09	5.22972e-07	7.45321e-08	5.1809e-07	4.3356e-08	5.23483e-07	2.03458e-08
5.38948e-07	5.83779e-09	5.32747e-07	7.37043e-08	5.2786e-07	4.57864e-08	5.33268e-07	2.54651e-08
5.48732e-07	5.63479e-09	5.42522e-07	7.24084e-08	5.3764e-07	4.81654e-08	5.43053e-07	3.1993e-08
5.58517e-07	5.57369e-09	5.52297e-07	7.09211e-08	5.4741e-07	5.03095e-08	5.52838e-07	3.91384e-08
5.68302e-07	5.62829e-09	5.62072e-07	6.93382e-08	5.5719e-07	5.2472e-08	5.62622e-07	4.58294e-08
5.78086e-07	5.74309e-09	5.71848e-07	6.76548e-08	5.6696e-07	5.43644e-08	5.72407e-07	5.22562e-08
5.87871e-07	5.86239e-09	5.81623e-07	6.60484e-08	5.7674e-07	5.61861e-08	5.82192e-07	5.85228e-08
5.97656e-07	5.94129e-09	5.91398e-07	6.46253e-08	5.8651e-07	5.79105e-08	5.91977e-07	6.47851e-08
6.07441e-07	5.99149e-09	6.01173e-07	6.3435e-08	5.9629e-07	5.9624e-08	6.01761e-07	7.08594e-08
6.17225e-07	6.09729e-09	6.10948e-07	6.24462e-08	6.0606e-07	6.13553e-08	6.11546e-07	7.66276e-08
6.2701e-07	6.34909e-09	6.20723e-07	6.16282e-08	6.1584e-07	6.31207e-08	6.21331e-07	8.22056e-08
6.36795e-07	6.78619e-09	6.30499e-07	6.07143e-08	6.2561e-07	6.49935e-08	6.31115e-07	8.7334e-08
6.4658e-07	7.41949e-09	6.40274e-07	5.98071e-08	6.3539e-07	6.71359e-08	6.409e-07	9.1752e-08
6.56364e-07	8.19759e-09	6.50049e-07	5.89827e-08	6.4516e-07	6.95969e-08	6.50685e-07	9.522e-08
6.66149e-07	9.08249e-09	6.59824e-07	5.85e-08	6.5494e-07	7.23167e-08	6.6047e-07	9.8041e-08
6.75934e-07	1.00507e-08	6.69599e-07	5.82525e-08	6.6471e-07	7.5212e-08	6.70254e-07	1.00086e-07
6.85719e-07	1.11033e-08	6.79374e-07	5.79698e-08	6.7449e-07	7.83122e-08	6.80039e-07	1.01328e-07
6.95503e-07	1.22523e-08	6.8915e-07	5.76519e-08	6.8427e-07	8.12572e-08	6.89824e-07	1.01792e-07
7.05288e-07	1.34868e-08	6.98925e-07	5.70487e-08	6.9404e-07	8.39042e-08	6.99609e-07	1.01499e-07
7.15073e-07	1.48371e-08	7.087e-07	5.63576e-08	7.0382e-07	8.62822e-08	7.09393e-07	1.00738e-07
7.24858e-07	1.62987e-08	7.18475e-07	5.54952e-08	7.1359e-07	8.83502e-08	7.19178e-07	9.9842e-08
7.34642e-07	1.78258e-08	7.2825e-07	5.46093e-08	7.2337e-07	9.02602e-08	7.28963e-07	9.9354e-08
7.44427e-07	1.93258e-08	7.38025e-07	5.38112e-08	7.3314e-07	9.18882e-08	7.38748e-07	9.959e-08
7.54212e-07	2.06563e-08	7.47801e-07	5.32076e-08	7.4292e-07	9.32472e-08	7.48532e-07	1.00378e-07
7.63996e-07	2.16687e-08	7.57576e-07	5.28347e-08	7.5269e-07	9.43502e-08	7.58317e-07	1.01371e-07
7.73781e-07	2.23141e-08	7.67351e-07	5.26932e-08	7.6247e-07	9.52032e-08	7.68102e-07	1.02239e-07
7.83566e-07	2.26265e-08	7.77126e-07	5.30752e-08	7.7224e-07	9.56972e-08	7.77887e-07	1.03099e-07
7.93351e-07	2.26475e-08	7.86901e-07	5.44234e-08	7.8202e-07	9.58342e-08	7.87671e-07	1.04081e-07
8.03135e-07	2.23828e-08	7.96676e-07	5.65527e-08	7.9179e-07	9.57032e-08	7.97456e-07	1.05508e-07
8.1292e-07	2.18319e-08	8.06452e-07	5.95027e-08	8.0157e-07	9.53992e-08	8.07241e-07	1.07141e-07
8.22705e-07	2.10959e-08	8.16227e-07	6.26963e-08	8.1134e-07	9.50342e-08	8.17025e-07	1.0864e-07
8.3249e-07	2.03138e-08	8.26002e-07	6.64793e-08	8.2112e-07	9.48702e-08	8.2681e-07	1.09571e-07
8.42274e-07	1.95916e-08	8.35777e-07	7.04365e-08	8.3089e-07	9.49642e-08	8.36595e-07	1.09952e-07
8.52059e-07	1.90662e-08	8.45552e-07	7.4035e-08	8.4067e-07	9.53322e-08	8.4638e-07	1.09867e-07
8.61844e-07	1.89019e-08	8.55327e-07	7.74612e-08	8.5044e-07	9.62002e-08	8.56164e-07	1.09372e-07
8.71629e-07	1.91119e-08	8.65103e-07	8.03354e-08	8.6022e-07	9.72802e-08	8.65949e-07	1.08539e-07
8.81413e-07	1.94111e-08	8.74878e-07	8.30465e-08	8.6999e-07	9.85102e-08	8.75734e-07	1.07318e-07
8.91198e-07	1.95255e-08	8.84653e-07	8.52589e-08	8.7977e-07	9.97662e-08	8.85519e-07	1.05691e-07
9.00983e-07	1.93699e-08	8.94428e-07	8.70463e-08	8.8954e-07	1.01035e-07	8.95303e-07	1.03498e-07
9.10768e-07	1.89753e-08	9.04203e-07	8.8475e-08	8.9932e-07	1.02142e-07	9.05088e-07	1.00571e-07
9.20552e-07	1.84239e-08	9.13978e-07	8.94539e-08	9.0909e-07	1.0313e-07	9.14873e-07	9.6919e-08
9.30337e-07	1.77889e-08	9.23754e-07	9.0184e-08	9.1887e-07	1.03922e-07	9.24658e-07	9.295e-08
9.40122e-07	1.71261e-08	9.33529e-07	9.0647e-08	9.2864e-07	1.04592e-07	9.34442e-07	8.9348e-08
9.49906e-07	1.65105e-08	9.43304e-07	9.0947e-08	9.3842e-07	1.05126e-07	9.44227e-07	8.6049e-08
9.59691e-07	1.60388e-08	9.53079e-07	9.1168e-08	9.4819e-07	1.05513e-07	9.54012e-07	8.27493e-08
9.69476e-07	1.58527e-08	9.62854e-07	9.1337e-08	9.5797e-07	1.05777e-07	9.63796e-07	7.90677e-08
9.79261e-07	1.60758e-08	9.7263e-07	9.1368e-08	9.67745e-07	1.05922e-07	9.73581e-07	7.48677e-08
9.89045e-07	1.66783e-08	9.82405e-07	9.1324e-08	9.7752e-07	1.05992e-07	9.83366e-07	7.02592e-08
9.9883e-07	1.73714e-08	9.9218e-07	9.1199e-08	9.87296e-07	1.06012e-07	9.93151e-07	6.55814e-08
1.00861e-06	1.78683e-08	1.00196e-06	9.117e-08	9.97071e-07	1.05941e-07	1.00294e-06	6.14553e-08
1.0184e-06	1.81071e-08	1.01173e-06	9.126e-08	1.00685e-06	1.05789e-07	1.01272e-06	5.78355e-08
1.02818e-06	1.81099e-08	1.02151e-06	9.1677e-08	1.01662e-06	1.05599e-07	1.0225e-06	5.45438e-08
1.03797e-06	1.79701e-08	1.03128e-06	9.2376e-08	1.0264e-06	1.05402e-07	1.03229e-06	5.14894e-08
1.04775e-06	1.77879e-08	1.04106e-06	9.3277e-08	1.03617e-06	1.05139e-07	1.04207e-06	4.8855e-08
1.05754e-06	1.76312e-08	1.05083e-06	9.4131e-08	1.04595e-06	1.04739e-07	1.05186e-06	4.64098e-08
1.06732e-06	1.7539e-08	1.06061e-06	9.4809e-08	1.05572e-06	1.0419e-07	1.06164e-06	4.42672e-08
1.07711e-06	1.75693e-08	1.07038e-06	9.5645e-08	1.0655e-06	1.03439e-07	1.07143e-06	4.24758e-08
1.08689e-06	1.77713e-08	1.08016e-06	9.6297e-08	1.07527e-06	1.02548e-07	1.08121e-06	4.09735e-08
1.09668e-06	1.79392e-08	1.08993e-06	9.7096e-08	1.08505e-06	1.01631e-07	1.091e-06	3.9719e-08
1.10646e-06	1.7828e-08	1.09971e-06	9.7862e-08	1.09482e-06	1.00451e-07	1.10078e-06	3.87927e-08
1.11625e-06	1.73537e-08	1.10948e-06	9.8357e-08	1.1046e-06	9.92092e-08	1.11057e-06	3.81992e-08
1.12603e-06	1.65649e-08	1.11926e-06	9.8906e-08	1.11437e-06	9.78252e-08	1.12035e-06	3.78193e-08
1.13582e-06	1.55438e-08	1.12903e-06	9.9454e-08	1.12415e-06	9.63052e-08	1.13014e-06	3.77642e-08
1.1456e-06	1.4439e-08	1.13881e-06	9.9889e-08	1.13392e-06	9.48702e-08	1.13992e-06	3.80436e-08
1.15539e-06	1.34338e-08	1.14858e-06	1.00088e-07	1.1437e-06	9.36932e-08	1.14971e-06	3.90302e-08
1.16517e-06	1.26851e-08	1.15836e-06	1.00136e-07	1.15347e-06	9.26722e-08	1.15949e-06	4.08828e-08
1.17496e-06	1.21866e-08	1.16813e-06	1.00009e-07	1.16325e-06	9.17492e-08	1.16928e-06	4.27754e-08
1.18474e-06	1.17225e-08	1.17791e-06	9.9626e-08	1.17302e-06	9.08702e-08	1.17906e-06	4.42429e-08
1.19452e-06	1.11682e-08	1.18768e-06	9.8826e-08	1.1828e-06	8.99612e-08	1.18885e-06	4.57633e-08
1.20431e-06	1.05789e-08	1.19746e-06	9.7549e-08	1.19257e-06	8.90132e-08	1.19863e-06	4.74899e-08
1.21409e-06	1.00409e-08	1.20723e-06	9.5721e-08	1.20235e-06	8.79982e-08	1.20841e-06	4.95252e-08
1.22388e-06	9.62109e-09	1.21701e-06	9.347e-08	1.21213e-06	8.69692e-08	1.2182e-06	5.24472e-08
1.23366e-06	9.37909e-09	1.22678e-06	9.0499e-08	1.2219e-06	8.57742e-08	1.22798e-06	5.65518e-08
1.24345e-06	9.41309e-09	1.23656e-06	8.70887e-08	1.23168e-06	8.44392e-08	1.23777e-06	6.15332e-08
1.25323e-06	9.78499e-09	1.24633e-06	8.34347e-08	1.24145e-06	8.28352e-08	1.24755e-06	6.68932e-08
1.26302e-06	1.04753e-08	1.25611e-06	7.94295e-08	1.25123e-06	8.09552e-08	1.25734e-06	7.24628e-08
1.2728e-06	1.14206e-08	1.26588e-06	7.5491e-08	1.261e-06	7.89497e-08	1.26712e-06	7.79016e-08
1.28259e-06	1.25827e-08	1.27566e-06	7.18247e-08	1.27078e-06	7.67157e-08	1.27691e-06	8.3367e-08
1.29237e-06	1.38741e-08	1.28544e-06	6.83052e-08	1.28055e-06	7.44428e-08	1.28669e-06	8.8705e-08
1.30216e-06	1.51099e-08	1.29521e-06	6.50928e-08	1.29033e-06	7.20853e-08	1.29648e-06	9.3983e-08
1.31194e-06	1.60982e-08	1.30499e-06	6.23143e-08	1.3001e-06	6.96398e-08	1.30626e-06	9.8957e-08
1.32173e-06	1.67592e-08	1.31476e-06	5.97017e-08	1.30988e-06	6.70833e-08	1.31605e-06	1.03258e-07
1.33151e-06	1.71232e-08	1.32454e-06	5.72999e-08	1.31965e-06	6.46041e-08	1.32583e-06	1.06937e-07
1.3413e-06	1.72753e-08	1.33431e-06	5.48976e-08	1.32943e-06	6.21713e-08	1.33562e-06	1.10214e-07
1.35108e-06	1.72954e-08	1.34409e-06	5.27536e-08	1.3392e-06	5.98295e-08	1.3454e-06	1.13104e-07
1.36087e-06	1.7293e-08	1.35386e-06	5.06871e-08	1.34898e-06	5.75638e-08	1.35519e-06	1.15725e-07
1.37065e-06	1.73726e-08	1.36364e-06	4.88355e-08	1.35875e-06	5.54131e-08	1.36497e-06	1.18449e-07
1.38043e-06	1.76664e-08	1.37341e-06	4.69422e-08	1.36853e-06	5.33943e-08	1.37476e-06	1.21186e-07
1.39022e-06	1.82676e-08	1.38319e-06	4.52594e-08	1.3783e-06	5.14981e-08	1.38454e-06	1.2407e-07
1.4e-06	1.89936e-08	1.39296e-06	4.36472e-08	1.38808e-06	4.98447e-08	1.39432e-06	1.26833e-07
1.40979e-06	1.95155e-08	1.40274e-06	4.23216e-08	1.39785e-06	4.82443e-08	1.40411e-06	1.29117e-07
1.41957e-06	1.97213e-08	1.41251e-06	4.10091e-08	1.40763e-06	4.66686e-08	1.41389e-06	1.30812e-07
1.42936e-06	1.96237e-08	1.42229e-06	4.01664e-08	1.4174e-06	4.53627e-08	1.42368e-06	1.3178e-07
1.43914e-06	1.92539e-08	1.43206e-06	3.97572e-08	1.42718e-06	4.41348e-08	1.43346e-06	1.31957e-07
1.44893e-06	1.86537e-08	1.44184e-06	3.9407e-08	1.43695e-06	4.28914e-08	1.44325e-06	1.31437e-07
1.45871e-06	1.78958e-08	1.45161e-06	3.91859e-08	1.44673e-06	4.17106e-08	1.45303e-06	1.30383e-07
1.4685e-06	1.69907e-08	1.46139e-06	3.95464e-08	1.4565e-06	4.04863e-08	1.46282e-06	1.29026e-07
1.47828e-06	1.59752e-08	1.47116e-06	3.99606e-08	1.46628e-06	3.91516e-08	1.4726e-06	1.27775e-07
1.48807e-06	1.4903e-08	1.48094e-06	4.08996e-08	1.47605e-06	3.76738e-08	1.48239e-06	1.27053e-07
1.49785e-06	1.38208e-08	1.49071e-06	4.18375e-08	1.48583e-06	3.60886e-08	1.49217e-06	1.26228e-07
1.50764e-06	1.28703e-08	1.50049e-06	4.3022e-08	1.49561e-06	3.44095e-08	1.50196e-06	1.24966e-07
1.51742e-06	1.23245e-08	1.51026e-06	4.44336e-08	1.50538e-06	3.2787e-08	1.51174e-06	1.23305e-07
1.52721e-06	1.23577e-08	1.52004e-06	4.58583e-08	1.51516e-06	3.10476e-08	1.52153e-06	1.20965e-07
1.53699e-06	1.28017e-08	1.52981e-06	4.74517e-08	1.52493e-06	2.92286e-08	1.53131e-06	1.18004e-07
1.54678e-06	1.32566e-08	1.53959e-06	4.90646e-08	1.53471e-06	2.73701e-08	1.5411e-06	1.14576e-07
1.55656e-06	1.35383e-08	1.54936e-06	5.08058e-08	1.54448e-06	2.54762e-08	1.55088e-06	1.10781e-07
1.56634e-06	1.36294e-08	1.55914e-06	5.2581e-08	1.55426e-06	2.38339e-08	1.56067e-06	1.06786e-07
1.57613e-06	1.35726e-08	1.56892e-06	5.47255e-08	1.56403e-06	2.22085e-08	1.57045e-06	1.02559e-07
1.58591e-06	1.34157e-08	1.57869e-06	5.71063e-08	1.57381e-06	2.06799e-08	1.58023e-06	9.7942e-08
1.5957e-06	1.31507e-08	1.58847e-06	5.97126e-08	1.58358e-06	1.9333e-08	1.59002e-06	9.2652e-08
1.60548e-06	1.28278e-08	1.59824e-06	6.25129e-08	1.59336e-06	1.7999e-08	1.5998e-06	8.6554e-08
1.61527e-06	1.25126e-08	1.60802e-06	6.52119e-08	1.60313e-06	1.68832e-08	1.60959e-06	7.91259e-08
1.62505e-06	1.22834e-08	1.61779e-06	6.78925e-08	1.61291e-06	1.57784e-08	1.61937e-06	7.10263e-08
1.63484e-06	1.21293e-08	1.62757e-06	7.01297e-08	1.62268e-06	1.47706e-08	1.62916e-06	6.28652e-08
1.64462e-06	1.19378e-08	1.63734e-06	7.19231e-08	1.63246e-06	1.38167e-08	1.63894e-06	5.62556e-08
1.65441e-06	1.15182e-08	1.64712e-06	7.30333e-08	1.64223e-06	1.30586e-08	1.64873e-06	5.1706e-08
1.66419e-06	1.08833e-08	1.65689e-06	7.35064e-08	1.65201e-06	1.23289e-08	1.65851e-06	4.83466e-08
1.67398e-06	1.01385e-08	1.66667e-06	7.33022e-08	1.66178e-06	1.16381e-08	1.6683e-06	4.63563e-08
1.68376e-06	9.34499e-09	1.67644e-06	7.26179e-08	1.67156e-06	1.1028e-08	1.67808e-06	4.56745e-08
1.69355e-06	8.53939e-09	1.68622e-06	7.15735e-08	1.68133e-06	1.05112e-08	1.68787e-06	4.56526e-08
1.70333e-06	7.93169e-09	1.69599e-06	7.06131e-08	1.69111e-06	1.00286e-08	1.69765e-06	4.57831e-08
1.71312e-06	7.82709e-09	1.70577e-06	7.01104e-08	1.70088e-06	9.638e-09	1.70744e-06	4.61322e-08
1.7229e-06	8.39979e-09	1.71554e-06	7.03672e-08	1.71066e-06	9.212e-09	1.71722e-06	4.66117e-08
1.73269e-06	9.57939e-09	1.72532e-06	7.18431e-08	1.72043e-06	8.8811e-09	1.72701e-06	4.72336e-08
1.74247e-06	1.11722e-08	1.73509e-06	7.42012e-08	1.73021e-06	8.5345e-09	1.73679e-06	4.79268e-08
1.75225e-06	1.29682e-08	1.74487e-06	7.64581e-08	1.73998e-06	8.2932e-09	1.74658e-06	4.87762e-08
1.76204e-06	1.46834e-08	1.75464e-06	7.84086e-08	1.74976e-06	8.0008e-09	1.75636e-06	4.96669e-08
1.77182e-06	1.60271e-08	1.76442e-06	8.00019e-08	1.75953e-06	7.7414e-09	1.76614e-06	5.06991e-08
1.78161e-06	1.69317e-08	1.77419e-06	8.10353e-08	1.76931e-06	7.5255e-09	1.77593e-06	5.17241e-08
1.79139e-06	1.75147e-08	1.78397e-06	8.17465e-08	1.77909e-06	7.424e-09	1.78571e-06	5.25765e-08
1.80118e-06	1.78163e-08	1.79374e-06	8.21425e-08	1.78886e-06	7.302e-09	1.7955e-06	5.32454e-08
1.81096e-06	1.79009e-08	1.80352e-06	8.20981e-08	1.79864e-06	7.1426e-09	1.80528e-06	5.36412e-08
1.82075e-06	1.77833e-08	1.81329e-06	8.17697e-08	1.80841e-06	7.1541e-09	1.81507e-06	5.36795e-08
1.83053e-06	1.74977e-08	1.82307e-06	8.11487e-08	1.81819e-06	7.0805e-09	1.82485e-06	5.34136e-08
1.84032e-06	1.71012e-08	1.83284e-06	8.01406e-08	1.82796e-06	7.0555e-09	1.83464e-06	5.29514e-08
1.8501e-06	1.66404e-08	1.84262e-06	7.89682e-08	1.83774e-06	7.0494e-09	1.84442e-06	5.23268e-08
1.85989e-06	1.61651e-08	1.85239e-06	7.75573e-08	1.84751e-06	7.0691e-09	1.85421e-06	5.13209e-08
1.86967e-06	1.57627e-08	1.86217e-06	7.5953e-08	1.85729e-06	7.1143e-09	1.86399e-06	5.00254e-08
1.87946e-06	1.55081e-08	1.87195e-06	7.39788e-08	1.86706e-06	7.2458e-09	1.87378e-06	4.85601e-08
1.88924e-06	1.54108e-08	1.88172e-06	7.2024e-08	1.87684e-06	7.2512e-09	1.88356e-06	4.70139e-08
1.89903e-06	1.53561e-08	1.8915e-06	7.00488e-08	1.88661e-06	7.3587e-09	1.89335e-06	4.55918e-08
1.90881e-06	1.52708e-08	1.90127e-06	6.81157e-08	1.89639e-06	7.5058e-09	1.90313e-06	4.41289e-08
1.9186e-06	1.51704e-08	1.91105e-06	6.67448e-08	1.90616e-06	7.641e-09	1.91292e-06	4.26124e-08
1.92838e-06	1.51383e-08	1.92082e-06	6.59305e-08	1.91594e-06	7.8528e-09	1.9227e-06	4.0853e-08
1.93816e-06	1.52729e-08	1.9306e-06	6.55368e-08	1.92571e-06	7.9485e-09	1.93249e-06	3.88818e-08
1.94795e-06	1.55141e-08	1.94037e-06	6.53378e-08	1.93549e-06	8.066e-09	1.94227e-06	3.64564e-08
1.95773e-06	1.57145e-08	1.95015e-06	6.49531e-08	1.94526e-06	8.2397e-09	1.95205e-06	3.3744e-08
1.96752e-06	1.5771e-08	1.95992e-06	6.4268e-08	1.95504e-06	8.3156e-09	1.96184e-06	3.07491e-08
1.9773e-06	1.56677e-08	1.9697e-06	6.30012e-08	1.96481e-06	8.4123e-09	1.97162e-06	2.78799e-08
1.98709e-06	1.54888e-08	1.97947e-06	6.13965e-08	1.97459e-06	8.5017e-09	1.98141e-06	2.52561e-08
1.99687e-06	1.5429e-08	1.98925e-06	5.95867e-08	1.98436e-06	8.6211e-09	1.99119e-06	2.29684e-08
2.00666e-06	1.5681e-08	1.99902e-06	5.76341e-08	1.99414e-06	8.6429e-09	2.00098e-06	2.11093e-08
2.01644e-06	1.62835e-08	2.0088e-06	5.54505e-08	2.00391e-06	8.774e-09	2.01076e-06	1.97531e-08
2.02623e-06	1.69158e-08	2.01857e-06	5.29387e-08	2.01369e-06	8.7915e-09	2.02055e-06	1.87237e-08
2.03601e-06	1.73054e-08	2.02835e-06	5.00815e-08	2.02346e-06	8.8895e-09	2.03033e-06	1.82553e-08
2.0458e-06	1.74206e-08	2.03812e-06	4.68031e-08	2.03324e-06	8.9182e-09	2.04012e-06	1.82088e-08
2.05558e-06	1.72269e-08	2.0479e-06	4.32481e-08	2.04301e-06	8.9442e-09	2.0499e-06	1.84659e-08
2.06537e-06	1.67299e-08	2.05767e-06	3.95781e-08	2.05279e-06	8.9487e-09	2.05969e-06	1.90681e-08
2.07515e-06	1.60379e-08	2.06745e-06	3.62512e-08	2.06256e-06	8.9647e-09	2.06947e-06	1.99853e-08
2.08494e-06	1.52074e-08	2.07722e-06	3.35807e-08	2.07234e-06	8.9754e-09	2.07926e-06	2.11983e-08
2.09472e-06	1.42762e-08	2.087e-06	3.14522e-08	2.08212e-06	9.0603e-09	2.08904e-06	2.25551e-08
2.10451e-06	1.33324e-08	2.09677e-06	2.96327e-08	2.09189e-06	9.1203e-09	2.09883e-06	2.43079e-08
2.11429e-06	1.24717e-08	2.10655e-06	2.81744e-08	2.10167e-06	9.203e-09	2.10861e-06	2.65106e-08
2.12407e-06	1.18172e-08	2.11632e-06	2.6949e-08	2.11144e-06	9.2815e-09	2.1184e-06	2.95259e-08
2.13386e-06	1.15043e-08	2.1261e-06	2.60272e-08	2.12122e-06	9.3618e-09	2.12818e-06	3.26524e-08
2.14364e-06	1.15316e-08	2.13587e-06	2.52115e-08	2.13099e-06	9.446e-09	2.13796e-06	3.5583e-08
2.15343e-06	1.15878e-08	2.14565e-06	2.44272e-08	2.14077e-06	9.4301e-09	2.14775e-06	3.82637e-08
2.16321e-06	1.14507e-08	2.15543e-06	2.36843e-08	2.15054e-06	9.4518e-09	2.15753e-06	4.06833e-08
2.173e-06	1.10443e-08	2.1652e-06	2.28864e-08	2.16032e-06	9.4594e-09	2.16732e-06	4.31371e-08
2.18278e-06	1.0373e-08	2.17498e-06	2.2064e-08	2.17009e-06	9.4717e-09	2.1771e-06	4.5952e-08
2.19257e-06	9.53389e-09	2.18475e-06	2.11874e-08	2.17987e-06	9.5449e-09	2.18689e-06	4.90681e-08
2.20235e-06	8.79859e-09	2.19453e-06	2.07185e-08	2.18964e-06	9.6016e-09	2.19667e-06	5.20219e-08
2.21214e-06	8.41609e-09	2.2043e-06	2.05596e-08	2.19942e-06	9.7235e-09	2.20646e-06	5.49635e-08
2.22192e-06	8.58249e-09	2.21408e-06	2.07566e-08	2.20919e-06	9.9496e-09	2.21624e-06	5.77349e-08
2.23171e-06	9.33009e-09	2.22385e-06	2.12312e-08	2.21897e-06	1.01131e-08	2.22603e-06	6.02023e-08
2.24149e-06	1.0334e-08	2.23363e-06	2.22583e-08	2.22874e-06	1.03457e-08	2.23581e-06	6.22882e-08
2.25128e-06	1.11757e-08	2.2434e-06	2.32873e-08	2.23852e-06	1.06327e-08	2.2456e-06	6.40168e-08
2.26106e-06	1.16589e-08	2.25318e-06	2.46976e-08	2.24829e-06	1.09768e-08	2.25538e-06	6.52794e-08
2.27085e-06	1.18045e-08	2.26295e-06	2.6469e-08	2.25807e-06	1.13749e-08	2.26517e-06	6.58136e-08
2.28063e-06	1.16751e-08	2.27273e-06	2.87592e-08	2.26784e-06	1.18668e-08	2.27495e-06	6.54233e-08
2.29042e-06	1.1343e-08	2.2825e-06	3.14561e-08	2.27762e-06	1.24421e-08	2.28474e-06	6.44501e-08
2.3002e-06	1.09066e-08	2.29228e-06	3.47322e-08	2.28739e-06	1.29964e-08	2.29452e-06	6.31666e-08
2.30998e-06	1.04322e-08	2.30205e-06	3.84785e-08	2.29717e-06	1.37842e-08	2.30431e-06	6.17976e-08
2.31977e-06	9.97999e-09	2.31183e-06	4.26734e-08	2.30694e-06	1.4618e-08	2.31409e-06	6.05672e-08
2.32955e-06	9.61429e-09	2.3216e-06	4.67153e-08	2.31672e-06	1.55484e-08	2.32387e-06	5.98198e-08
2.33934e-06	9.41859e-09	2.33138e-06	5.02261e-08	2.32649e-06	1.6499e-08	2.33366e-06	5.94203e-08
2.34912e-06	9.50469e-09	2.34115e-06	5.3165e-08	2.33627e-06	1.76887e-08	2.34344e-06	5.91712e-08
2.35891e-06	9.92079e-09	2.35093e-06	5.55384e-08	2.34604e-06	1.88838e-08	2.35323e-06	5.90309e-08
2.36869e-06	1.06565e-08	2.3607e-06	5.76138e-08	2.35582e-06	2.02042e-08	2.36301e-06	5.89624e-08
2.37848e-06	1.16295e-08	2.37048e-06	5.93969e-08	2.3656e-06	2.1624e-08	2.3728e-06	5.87127e-08
2.38826e-06	1.2632e-08	2.38025e-06	6.11217e-08	2.37537e-06	2.31802e-08	2.38258e-06	5.81554e-08
2.39805e-06	1.34225e-08	2.39003e-06	6.26189e-08	2.38515e-06	2.49025e-08	2.39237e-06	5.73139e-08
2.40783e-06	1.39384e-08	2.3998e-06	6.38395e-08	2.39492e-06	2.66976e-08	2.40215e-06	5.59968e-08
2.41762e-06	1.41826e-08	2.40958e-06	6.48575e-08	2.4047e-06	2.87208e-08	2.41194e-06	5.44114e-08
2.4274e-06	1.41505e-08	2.41935e-06	6.57088e-08	2.41447e-06	3.07071e-08	2.42172e-06	5.29522e-08
2.43719e-06	1.39431e-08	2.42913e-06	6.67157e-08	2.42425e-06	3.30405e-08	2.43151e-06	5.21572e-08
2.44697e-06	1.3786e-08	2.43891e-06	6.81207e-08	2.43402e-06	3.54431e-08	2.44129e-06	5.23863e-08
2.45676e-06	1.37659e-08	2.44868e-06	6.99702e-08	2.4438e-06	3.80142e-08	2.45108e-06	5.43201e-08
2.46654e-06	1.39485e-08	2.45846e-06	7.22087e-08	2.45357e-06	4.08432e-08	2.46086e-06	5.68646e-08
2.47633e-06	1.44419e-08	2.46823e-06	7.45505e-08	2.46335e-06	4.38503e-08	2.47065e-06	5.96428e-08
2.48611e-06	1.52964e-08	2.47801e-06	7.69043e-08	2.47312e-06	4.69533e-08	2.48043e-06	6.23987e-08
2.49589e-06	1.63433e-08	2.48778e-06	7.88188e-08	2.4829e-06	5.01756e-08	2.49022e-06	6.52043e-08
2.50568e-06	1.7251e-08	2.49756e-06	8.04826e-08	2.49267e-06	5.34325e-08	2.5e-06	6.81289e-08
2.51546e-06	1.78637e-08	2.50733e-06	8.17215e-08	2.50245e-06	5.65924e-08	2.50978e-06	7.13844e-08
2.52525e-06	1.81815e-08	2.51711e-06	8.25529e-08	2.51222e-06	5.97209e-08	2.51957e-06	7.48066e-08
2.53503e-06	1.8191e-08	2.52688e-06	8.30215e-08	2.522e-06	6.25535e-08	2.52935e-06	7.8013e-08
2.54482e-06	1.78828e-08	2.53666e-06	8.31322e-08	2.53177e-06	6.50402e-08	2.53914e-06	8.0746e-08
2.5546e-06	1.7281e-08	2.54643e-06	8.30298e-08	2.54155e-06	6.73209e-08	2.54892e-06	8.30779e-08
2.56439e-06	1.64169e-08	2.55621e-06	8.26872e-08	2.55132e-06	6.93091e-08	2.55871e-06	8.5022e-08
2.57417e-06	1.5342e-08	2.56598e-06	8.21022e-08	2.5611e-06	7.11212e-08	2.56849e-06	8.6556e-08
2.58396e-06	1.41163e-08	2.57576e-06	8.1033e-08	2.57087e-06	7.25539e-08	2.57828e-06	8.7665e-08
2.59374e-06	1.27938e-08	2.58553e-06	7.97163e-08	2.58065e-06	7.37618e-08	2.58806e-06	8.8456e-08
2.60353e-06	1.14058e-08	2.59531e-06	7.80575e-08	2.59042e-06	7.47544e-08	2.59785e-06	8.8861e-08
2.61331e-06	1.00183e-08	2.60508e-06	7.61757e-08	2.6002e-06	7.55636e-08	2.60763e-06	8.8966e-08
2.6231e-06	8.78109e-09	2.61486e-06	7.39749e-08	2.60997e-06	7.641e-08	2.61742e-06	8.9267e-08
2.63288e-06	7.89769e-09	2.62463e-06	7.15038e-08	2.61975e-06	7.72523e-08	2.6272e-06	9.0556e-08
2.64267e-06	7.50479e-09	2.63441e-06	6.87171e-08	2.62952e-06	7.83511e-08	2.63699e-06	9.2464e-08
2.65245e-06	7.60739e-09	2.64418e-06	6.57382e-08	2.6393e-06	7.96762e-08	2.64677e-06	9.4303e-08
2.66224e-06	8.09229e-09	2.65396e-06	6.28005e-08	2.64908e-06	8.13332e-08	2.65656e-06	9.6013e-08
2.67202e-06	8.70649e-09	2.66373e-06	6.00678e-08	2.65885e-06	8.32202e-08	2.66634e-06	9.7183e-08
2.6818e-06	9.26639e-09	2.67351e-06	5.80578e-08	2.66863e-06	8.52752e-08	2.67613e-06	9.7678e-08
2.69159e-06	9.66479e-09	2.68328e-06	5.65307e-08	2.6784e-06	8.72982e-08	2.68591e-06	9.7569e-08
2.70137e-06	9.87459e-09	2.69306e-06	5.55769e-08	2.68818e-06	8.92172e-08	2.69569e-06	9.6899e-08
2.71116e-06	9.93649e-09	2.70283e-06	5.47089e-08	2.69795e-06	9.12692e-08	2.70548e-06	9.5602e-08
2.72094e-06	9.98329e-09	2.71261e-06	5.41804e-08	2.70773e-06	9.35402e-08	2.71526e-06	9.3861e-08
2.73073e-06	1.0109e-08	2.72239e-06	5.37937e-08	2.7175e-06	9.58482e-08	2.72505e-06	9.2125e-08
2.74051e-06	1.03477e-08	2.73216e-06	5.34718e-08	2.72728e-06	9.79892e-08	2.73483e-06	9.1393e-08
2.7503e-06	1.06419e-08	2.74194e-06	5.34591e-08	2.73705e-06	9.96042e-08	2.74462e-06	9.2415e-08
2.76008e-06	1.09345e-08	2.75171e-06	5.36225e-08	2.74683e-06	1.00927e-07	2.7544e-06	9.4104e-08
2.76987e-06	1.1193e-08	2.76149e-06	5.41243e-08	2.7566e-06	1.01833e-07	2.76419e-06	9.6362e-08
2.77965e-06	1.13694e-08	2.77126e-06	5.46792e-08	2.76638e-06	1.02473e-07	2.77397e-06	9.8803e-08
2.78944e-06	1.14272e-08	2.78104e-06	5.54487e-08	2.77615e-06	1.02859e-07	2.78376e-06	1.0106e-07
2.79922e-06	1.13678e-08	2.79081e-06	5.63178e-08	2.78593e-06	1.02974e-07	2.79354e-06	1.02812e-07
2.80901e-06	1.12659e-08	2.80059e-06	5.7457e-08	2.7957e-06	1.02814e-07	2.80333e-06	1.03951e-07
2.81879e-06	1.1233e-08	2.81036e-06	5.86472e-08	2.80548e-06	1.02257e-07	2.81311e-06	1.04199e-07
2.82858e-06	1.13853e-08	2.82014e-06	5.96906e-08	2.81525e-06	1.01312e-07	2.8229e-06	1.0366e-07
2.83836e-06	1.1691e-08	2.82991e-06	6.06447e-08	2.82503e-06	1.00168e-07	2.83268e-06	1.02274e-07
2.84815e-06	1.19554e-08	2.83969e-06	6.14781e-08	2.8348e-06	9.88292e-08	2.84247e-06	1.00374e-07
2.85793e-06	1.19676e-08	2.84946e-06	6.20601e-08	2.84458e-06	9.72852e-08	2.85225e-06	9.8328e-08
2.86771e-06	1.16007e-08	2.85924e-06	6.23846e-08	2.85435e-06	9.55272e-08	2.86204e-06	9.609e-08
2.8775e-06	1.08265e-08	2.86901e-06	6.22396e-08	2.86413e-06	9.35202e-08	2.87182e-06	9.3972e-08
2.88728e-06	9.69359e-09	2.87879e-06	6.16534e-08	2.8739e-06	9.12042e-08	2.8816e-06	9.2234e-08
2.89707e-06	8.28999e-09	2.88856e-06	6.05554e-08	2.88368e-06	8.87012e-08	2.89139e-06	9.0787e-08
2.90685e-06	6.73939e-09	2.89834e-06	5.89405e-08	2.89345e-06	8.64022e-08	2.90117e-06	8.9372e-08
2.91664e-06	5.21089e-09	2.90811e-06	5.70875e-08	2.90323e-06	8.41722e-08	2.91096e-06	8.8162e-08
2.92642e-06	3.93239e-09	2.91789e-06	5.5206e-08	2.913e-06	8.22932e-08	2.92074e-06	8.6916e-08
2.93621e-06	3.0368e-09	2.92766e-06	5.34536e-08	2.92278e-06	8.05772e-08	2.93053e-06	8.5618e-08
2.94599e-06	2.48826e-09	2.93744e-06	5.19986e-08	2.93256e-06	7.90914e-08	2.94031e-06	8.43052e-08
2.95578e-06	2.22997e-09	2.94721e-06	5.11176e-08	2.94233e-06	7.77211e-08	2.9501e-06	8.27614e-08
2.96556e-06	2.27692e-09	2.95699e-06	5.11429e-08	2.95211e-06	7.61624e-08	2.95988e-06	8.1011e-08
2.97535e-06	2.66209e-09	2.96676e-06	5.15859e-08	2.96188e-06	7.45141e-08	2.96967e-06	7.90045e-08
2.98513e-06	3.41373e-09	2.97654e-06	5.21069e-08	2.97166e-06	7.26796e-08	2.97945e-06	7.6541e-08
2.99492e-06	4.48469e-09	2.98631e-06	5.27562e-08	2.98143e-06	7.08179e-08	2.98924e-06	7.37761e-08
3.0047e-06	5.76449e-09	2.99609e-06	5.33149e-08	2.99121e-06	6.88676e-08	2.99902e-06	7.07793e-08
3.01449e-06	7.15249e-09	3.00587e-06	5.37988e-08	3.00098e-06	6.67477e-08	3.00881e-06	6.73798e-08
3.02427e-06	8.57749e-09	3.01564e-06	5.44785e-08	3.01076e-06	6.44794e-08	3.01859e-06	6.35952e-08
3.03406e-06	1.00662e-08	3.02542e-06	5.52113e-08	3.02053e-06	6.21682e-08	3.02838e-06	5.92771e-08
3.04384e-06	1.15842e-08	3.03519e-06	5.6159e-08	3.03031e-06	5.99112e-08	3.03816e-06	5.45491e-08
3.05362e-06	1.30615e-08	3.04497e-06	5.69741e-08	3.04008e-06	5.78201e-08	3.04795e-06	4.94523e-08
3.06341e-06	1.4431e-08	3.05474e-06	5.7714e-08	3.04986e-06	5.58332e-08	3.05773e-06	4.45183e-08
3.07319e-06	1.56059e-08	3.06452e-06	5.81687e-08	3.05963e-06	5.39343e-08	3.06751e-06	3.97729e-08
3.08298e-06	1.65028e-08	3.07429e-06	5.81652e-08	3.06941e-06	5.21466e-08	3.0773e-06	3.53759e-08
3.09276e-06	1.70856e-08	3.08407e-06	5.77801e-08	3.07918e-06	5.05976e-08	3.08708e-06	3.16705e-08
3.10255e-06	1.73432e-08	3.09384e-06	5.69945e-08	3.08896e-06	4.92931e-08	3.09687e-06	2.77553e-08
3.11233e-06	1.72319e-08	3.10362e-06	5.56072e-08	3.09873e-06	4.81661e-08	3.10665e-06	2.4578e-08
3.12212e-06	1.67319e-08	3.11339e-06	5.3706e-08	3.10851e-06	4.72572e-08	3.11644e-06	2.18922e-08
3.1319e-06	1.58731e-08	3.12317e-06	5.1247e-08	3.11828e-06	4.65566e-08	3.12622e-06	1.97717e-08
3.14169e-06	1.46898e-08	3.13294e-06	4.87337e-08	3.12806e-06	4.60141e-08	3.13601e-06	1.80062e-08
3.15147e-06	1.32438e-08	3.14272e-06	4.56555e-08	3.13783e-06	4.57215e-08	3.14579e-06	1.63422e-08
3.16126e-06	1.16305e-08	3.15249e-06	4.21519e-08	3.14761e-06	4.55742e-08	3.15558e-06	1.50033e-08
3.17104e-06	9.97049e-09	3.16227e-06	3.829e-08	3.15738e-06	4.56574e-08	3.16536e-06	1.39483e-08
3.18083e-06	8.43149e-09	3.17204e-06	3.51028e-08	3.16716e-06	4.56838e-08	3.17515e-06	1.3058e-08
3.19061e-06	7.18759e-09	3.18182e-06	3.29213e-08	3.17693e-06	4.58924e-08	3.18493e-06	1.24234e-08
3.2004e-06	6.22319e-09	3.19159e-06	3.14979e-08	3.18671e-06	4.61136e-08	3.19472e-06	1.20141e-08
3.21018e-06	5.48069e-09	3.20137e-06	3.07148e-08	3.19648e-06	4.64526e-08	3.2045e-06	1.18731e-08
3.21997e-06	4.95179e-09	3.21114e-06	3.05312e-08	3.20626e-06	4.68887e-08	3.21429e-06	1.20671e-08
3.22975e-06	4.67969e-09	3.22092e-06	3.09077e-08	3.21603e-06	4.72505e-08	3.22407e-06	1.2019e-08
3.23953e-06	4.69149e-09	3.23069e-06	3.19369e-08	3.22581e-06	4.74316e-08	3.23386e-06	1.19988e-08
3.24932e-06	4.92559e-09	3.24047e-06	3.3437e-08	3.23559e-06	4.72875e-08	3.24364e-06	1.18908e-08
3.2591e-06	5.24019e-09	3.25024e-06	3.53938e-08	3.24536e-06	4.67963e-08	3.25342e-06	1.14066e-08
3.26889e-06	5.49889e-09	3.26002e-06	3.76441e-08	3.25514e-06	4.58993e-08	3.26321e-06	1.09409e-08
3.27867e-06	5.67829e-09	3.26979e-06	4.02432e-08	3.26491e-06	4.46054e-08	3.27299e-06	1.04325e-08
3.28846e-06	5.87209e-09	3.27957e-06	4.29578e-08	3.27469e-06	4.29661e-08	3.28278e-06	9.7847e-09
3.29824e-06	6.27519e-09	3.28935e-06	4.53517e-08	3.28446e-06	4.09294e-08	3.29256e-06	9.1944e-09
3.30803e-06	7.06459e-09	3.29912e-06	4.73995e-08	3.29424e-06	3.85645e-08	3.30235e-06	8.6647e-09
3.31781e-06	8.01099e-09	3.3089e-06	4.90306e-08	3.30401e-06	3.60134e-08	3.31213e-06	8.1948e-09
3.3276e-06	8.75339e-09	3.31867e-06	5.03806e-08	3.31379e-06	3.32149e-08	3.32192e-06	7.8922e-09
3.33738e-06	9.12419e-09	3.32845e-06	5.14043e-08	3.32356e-06	3.0311e-08	3.3317e-06	7.5546e-09
3.34717e-06	9.07549e-09	3.33822e-06	5.23192e-08	3.33334e-06	2.72709e-08	3.34149e-06	7.1326e-09
3.35695e-06	8.67819e-09	3.348e-06	5.30701e-08	3.34311e-06	2.41329e-08	3.35127e-06	6.8271e-09
3.36674e-06	8.07909e-09	3.35777e-06	5.34864e-08	3.35289e-06	2.08592e-08	3.36106e-06	6.772e-09
3.37652e-06	7.51179e-09	3.36755e-06	5.38089e-08	3.36266e-06	1.78371e-08	3.37084e-06	6.8812e-09
3.38631e-06	7.23989e-09	3.37732e-06	5.387e-08	3.37244e-06	1.52115e-08	3.38063e-06	7.3183e-09
3.39609e-06	7.43599e-09	3.3871e-06	5.35304e-08	3.38221e-06	1.29621e-08	3.39041e-06	8.0007e-09
3.40588e-06	8.11069e-09	3.39687e-06	5.29709e-08	3.39199e-06	1.09909e-08	3.4002e-06	9.0759e-09
3.41566e-06	9.06729e-09	3.40665e-06	5.20938e-08	3.40176e-06	9.24e-09	3.40998e-06	1.06282e-08
3.42544e-06	1.01365e-08	3.41642e-06	5.10331e-08	3.41154e-06	7.8375e-09	3.41977e-06	1.28614e-08
3.43523e-06	1.11809e-08	3.4262e-06	4.95919e-08	3.42131e-06	6.584e-09	3.42955e-06	1.59499e-08
3.44501e-06	1.20913e-08	3.43597e-06	4.78242e-08	3.43109e-06	5.6147e-09	3.43933e-06	2.01829e-08
3.4548e-06	1.27852e-08	3.44575e-06	4.58068e-08	3.44086e-06	4.7767e-09	3.44912e-06	2.52825e-08
3.46458e-06	1.32176e-08	3.45552e-06	4.37644e-08	3.45064e-06	4.1737e-09	3.4589e-06	3.11926e-08
3.47437e-06	1.34189e-08	3.4653e-06	4.18577e-08	3.46041e-06	3.7146e-09	3.46869e-06	3.77255e-08
3.48415e-06	1.34216e-08	3.47507e-06	4.00839e-08	3.47019e-06	3.4758e-09	3.47847e-06	4.49254e-08
3.49394e-06	1.33337e-08	3.48485e-06	3.87919e-08	3.47996e-06	3.2623e-09	3.48826e-06	5.33861e-08
3.50372e-06	1.33068e-08	3.49462e-06	3.77565e-08	3.48974e-06	3.1599e-09	3.49804e-06	6.18784e-08
3.51351e-06	1.34331e-08	3.5044e-06	3.71563e-08	3.49951e-06	3.0793e-09	3.50783e-06	6.86159e-08
3.52329e-06	1.38072e-08	3.51417e-06	3.71957e-08	3.50929e-06	3.0946e-09	3.51761e-06	7.42003e-08
3.53308e-06	1.44518e-08	3.52395e-06	3.77615e-08	3.51907e-06	3.0857e-09	3.5274e-06	7.90807e-08
3.54286e-06	1.52385e-08	3.53372e-06	3.88868e-08	3.52884e-06	3.0973e-09	3.53718e-06	8.33366e-08
3.55265e-06	1.59678e-08	3.5435e-06	4.04988e-08	3.53862e-06	3.0935e-09	3.54697e-06	8.7211e-08
3.56243e-06	1.64626e-08	3.55327e-06	4.26596e-08	3.54839e-06	3.2021e-09	3.55675e-06	9.0762e-08
3.57222e-06	1.66563e-08	3.56305e-06	4.52245e-08	3.55817e-06	3.3475e-09	3.56654e-06	9.4063e-08
3.582e-06	1.65625e-08	3.57283e-06	4.77812e-08	3.56794e-06	3.5736e-09	3.57632e-06	9.6997e-08
3.59179e-06	1.62232e-08	3.5826e-06	5.04733e-08	3.57772e-06	3.9521e-09	3.58611e-06	9.9762e-08
3.60157e-06	1.57202e-08	3.59238e-06	5.33066e-08	3.58749e-06	4.3564e-09	3.59589e-06	1.0235e-07
3.61135e-06	1.51557e-08	3.60215e-06	5.60211e-08	3.59727e-06	4.9492e-09	3.60568e-06	1.04831e-07
3.62114e-06	1.4631e-08	3.61193e-06	5.86297e-08	3.60704e-06	5.6923e-09	3.61546e-06	1.06912e-07
3.63092e-06	1.4246e-08	3.6217e-06	6.08295e-08	3.61682e-06	6.4943e-09	3.62524e-06	1.08521e-07
3.64071e-06	1.41006e-08	3.63148e-06	6.27204e-08	3.62659e-06	7.4327e-09	3.63503e-06	1.09802e-07
3.65049e-06	1.42843e-08	3.64125e-06	6.43954e-08	3.63637e-06	8.6392e-09	3.64481e-06	1.11026e-07
3.66028e-06	1.47633e-08	3.65103e-06	6.59597e-08	3.64614e-06	9.7769e-09	3.6546e-06	1.11987e-07
3.67006e-06	1.52758e-08	3.6608e-06	6.73228e-08	3.65592e-06	1.1121e-08	3.66438e-06	1.12543e-07
3.67985e-06	1.56258e-08	3.67058e-06	6.88197e-08	3.66569e-06	1.26451e-08	3.67417e-06	1.125e-07
3.68963e-06	1.57772e-08	3.68035e-06	7.02029e-08	3.67547e-06	1.41708e-08	3.68395e-06	1.11751e-07
3.69942e-06	1.57784e-08	3.69013e-06	7.17324e-08	3.68524e-06	1.57919e-08	3.69374e-06	1.1037e-07
3.7092e-06	1.58077e-08	3.6999e-06	7.3271e-08	3.69502e-06	1.75903e-08	3.70352e-06	1.0823e-07
3.71899e-06	1.60597e-08	3.70968e-06	7.46857e-08	3.70479e-06	1.95817e-08	3.71331e-06	1.05402e-07
3.72877e-06	1.67193e-08	3.71945e-06	7.59493e-08	3.71457e-06	2.16236e-08	3.72309e-06	1.01847e-07
3.73856e-06	1.79694e-08	3.72923e-06	7.71715e-08	3.72434e-06	2.38297e-08	3.73288e-06	9.773e-08
3.74834e-06	1.9547e-08	3.739e-06	7.81651e-08	3.73412e-06	2.63298e-08	3.74266e-06	9.3431e-08
3.75813e-06	2.07843e-08	3.74878e-06	7.91236e-08	3.74389e-06	2.87458e-08	3.75245e-06	8.8974e-08
3.76791e-06	2.15716e-08	3.75855e-06	7.99445e-08	3.75367e-06	3.11589e-08	3.76223e-06	8.45133e-08
3.7777e-06	2.20514e-08	3.76833e-06	8.08742e-08	3.76344e-06	3.3599e-08	3.77202e-06	7.98044e-08
3.78748e-06	2.2265e-08	3.7781e-06	8.19196e-08	3.77322e-06	3.60391e-08	3.7818e-06	7.45745e-08
3.79726e-06	2.22686e-08	3.78788e-06	8.29499e-08	3.78299e-06	3.85762e-08	3.79159e-06	6.88165e-08
3.80705e-06	2.2136e-08	3.79765e-06	8.38708e-08	3.79277e-06	4.13151e-08	3.80137e-06	6.31506e-08
3.81683e-06	2.19455e-08	3.80743e-06	8.48225e-08	3.80254e-06	4.41356e-08	3.81115e-06	5.75409e-08
3.82662e-06	2.17394e-08	3.8172e-06	8.55808e-08	3.81232e-06	4.7223e-08	3.82094e-06	5.23009e-08
3.8364e-06	2.15165e-08	3.82698e-06	8.59286e-08	3.8221e-06	5.04658e-08	3.83072e-06	4.81303e-08
3.84619e-06	2.1294e-08	3.83675e-06	8.56995e-08	3.83187e-06	5.37743e-08	3.84051e-06	4.67101e-08
3.85597e-06	2.10934e-08	3.84653e-06	8.49996e-08	3.84165e-06	5.73732e-08	3.85029e-06	4.52744e-08
3.86576e-06	2.0963e-08	3.85631e-06	8.38768e-08	3.85142e-06	6.0966e-08	3.86008e-06	4.35107e-08
3.87554e-06	2.09565e-08	3.86608e-06	8.23049e-08	3.8612e-06	6.47049e-08	3.86986e-06	4.16814e-08
3.88533e-06	2.10503e-08	3.87586e-06	8.0517e-08	3.87097e-06	6.83815e-08	3.87965e-06	3.98973e-08
3.89511e-06	2.10726e-08	3.88563e-06	7.82485e-08	3.88075e-06	7.1888e-08	3.88943e-06	3.80992e-08
3.9049e-06	2.08822e-08	3.89541e-06	7.57475e-08	3.89052e-06	7.53794e-08	3.89922e-06	3.5913e-08
3.91468e-06	2.04292e-08	3.90518e-06	7.25762e-08	3.9003e-06	7.8681e-08	3.909e-06	3.32559e-08
3.92447e-06	1.97022e-08	3.91496e-06	6.86894e-08	3.91007e-06	8.20072e-08	3.91879e-06	3.01741e-08
3.93425e-06	1.87095e-08	3.92473e-06	6.38605e-08	3.91985e-06	8.51062e-08	3.92857e-06	2.65315e-08
3.94404e-06	1.74999e-08	3.93451e-06	5.82592e-08	3.92962e-06	8.79822e-08	3.93836e-06	2.25147e-08
3.95382e-06	1.6168e-08	3.94428e-06	5.23914e-08	3.9394e-06	9.08442e-08	3.94814e-06	1.84693e-08
3.96361e-06	1.48714e-08	3.95406e-06	4.65418e-08	3.94917e-06	9.35432e-08	3.95793e-06	1.4816e-08
3.97339e-06	1.37824e-08	3.96383e-06	4.08727e-08	3.95895e-06	9.62502e-08	3.96771e-06	1.16715e-08
3.98317e-06	1.3074e-08	3.97361e-06	3.54502e-08	3.96872e-06	9.89132e-08	3.9775e-06	9.2353e-09
3.99296e-06	1.28127e-08	3.98338e-06	3.07764e-08	3.9785e-06	1.01563e-07	3.98728e-06	7.4092e-09
4.00274e-06	1.29684e-08	3.99316e-06	2.65532e-08	3.98827e-06	1.04006e-07	3.99706e-06	5.9092e-09
4.01253e-06	1.35359e-08	4.00293e-06	2.27379e-08	3.99805e-06	1.06149e-07	4.00685e-06	4.7058e-09
4.02231e-06	1.44887e-08	4.01271e-06	1.93051e-08	4.00782e-06	1.08127e-07	4.01663e-06	3.6475e-09
4.03223e-06	1.58496e-08	4.02248e-06	1.61947e-08	4.0176e-06	1.09755e-07	4.02642e-06	2.5392e-09
4.04202e-06	1.7607e-08	4.03226e-06	1.34226e-08	4.02737e-06	1.11221e-07	4.03632e-06	1.5021e-09
4.0518e-06	1.95179e-08	4.04203e-06	1.09248e-08	4.03715e-06	1.1246e-07	4.04611e-06	4.034e-10
4.06159e-06	2.11293e-08	4.05181e-06	8.7865e-09	4.04692e-06	1.1341e-07	4.05589e-06	-4.878e-10
4.07137e-06	2.2283e-08	4.06158e-06	7.1857e-09	4.0567e-06	1.14188e-07	4.06568e-06	-9.998e-10
4.08116e-06	2.31046e-08	4.07136e-06	5.6089e-09	4.06647e-06	1.14809e-07	4.07546e-06	-1.2885e-09
4.09094e-06	2.36748e-08	4.08113e-06	4.182e-09	4.07625e-06	1.15296e-07	4.08525e-06	-1.4418e-09
4.10073e-06	2.40277e-08	4.09091e-06	3.1282e-09	4.08602e-06	1.15744e-07	4.09503e-06	-1.4237e-09
4.11051e-06	2.41915e-08	4.10068e-06	2.1765e-09	4.0958e-06	1.16067e-07	4.10482e-06	-1.2999e-09
4.1203e-06	2.41772e-08	4.11046e-06	1.4356e-09	4.10558e-06	1.1634e-07	4.1146e-06	-1.1637e-09
4.13008e-06	2.39469e-08	4.12023e-06	1.0138e-09	4.11535e-06	1.16592e-07	4.12439e-06	-8.784e-10
4.13987e-06	2.34799e-08	4.13001e-06	7.841e-10	4.12513e-06	1.16822e-07	4.13417e-06	-5.131e-10
4.14965e-06	2.27756e-08	4.13978e-06	6.003e-10	4.1349e-06	1.17064e-07	4.14396e-06	-3.61e-10
4.15944e-06	2.18577e-08	4.14956e-06	5.996e-10	4.14468e-06	1.17496e-07	4.15374e-06	-3.09e-10
4.16922e-06	2.07716e-08	4.15934e-06	6.599e-10	4.15445e-06	1.17966e-07	4.16353e-06	-2.325e-10
4.17901e-06	1.96241e-08	4.16911e-06	9.101e-10	4.16423e-06	1.18517e-07	4.17331e-06	-7.17e-11
4.18879e-06	1.85245e-08	4.17889e-06	1.1547e-09	4.174e-06	1.19007e-07	4.1831e-06	3.625e-10
4.19858e-06	1.75754e-08	4.18866e-06	1.7798e-09	4.18378e-06	1.19597e-07	4.19288e-06	1.1669e-09
4.20836e-06	1.68213e-08	4.19844e-06	2.4784e-09	4.19355e-06	1.20205e-07	4.20267e-06	2.1391e-09
4.21815e-06	1.62292e-08	4.20821e-06	3.3022e-09	4.20333e-06	1.20802e-07	4.21245e-06	3.5448e-09
4.22793e-06	1.55873e-08	4.21799e-06	4.1337e-09	4.2131e-06	1.214e-07	4.22224e-06	6.2471e-09
4.23772e-06	1.47404e-08	4.22776e-06	5.1827e-09	4.22288e-06	1.22088e-07	4.23202e-06	1.01799e-08
4.2475e-06	1.37004e-08	4.23754e-06	6.1404e-09	4.23265e-06	1.22663e-07	4.24181e-06	1.47639e-08
4.25729e-06	1.25135e-08	4.24731e-06	7.0334e-09	4.24243e-06	1.23101e-07	4.25159e-06	1.94942e-08
4.26707e-06	1.12352e-08	4.25709e-06	7.8763e-09	4.2522e-06	1.23413e-07	4.26138e-06	2.46664e-08
4.27686e-06	9.89249e-09	4.26686e-06	8.9125e-09	4.26198e-06	1.23503e-07	4.27116e-06	3.00125e-08
4.28664e-06	8.46249e-09	4.27664e-06	1.0416e-08	4.27175e-06	1.23281e-07	4.28095e-06	3.52181e-08
4.29643e-06	6.90619e-09	4.28641e-06	1.2101e-08	4.28153e-06	1.22674e-07	4.29073e-06	4.01013e-08
4.30621e-06	5.20169e-09	4.29619e-06	1.41375e-08	4.2913e-06	1.21788e-07	4.30052e-06	4.48965e-08
4.316e-06	3.44585e-09	4.30596e-06	1.64987e-08	4.30108e-06	1.20676e-07	4.3103e-06	4.94743e-08
4.32578e-06	1.86577e-09	4.31574e-06	1.92673e-08	4.31085e-06	1.19591e-07	4.32009e-06	5.39673e-08
4.33557e-06	6.8962e-10	4.32551e-06	2.25433e-08	4.32063e-06	1.18746e-07	4.32987e-06	5.81731e-08
4.34535e-06	5.201e-11	4.33529e-06	2.60921e-08	4.3304e-06	1.18217e-07	4.33966e-06	6.18495e-08
4.35514e-06	0	4.34506e-06	3.00464e-08	4.34018e-06	1.17859e-07	4.34944e-06	6.49919e-08
4.36492e-06	5.0596e-10	4.35484e-06	3.44863e-08	4.34995e-06	1.17645e-07	4.35923e-06	6.7526e-08
4.37471e-06	1.5437e-09	4.36461e-06	3.90126e-08	4.35973e-06	1.17575e-07	4.36901e-06	6.94971e-08
4.38449e-06	3.05698e-09	4.37439e-06	4.32044e-08	4.3695e-06	1.17601e-07	4.3788e-06	7.0838e-08
4.39428e-06	4.95859e-09	4.38416e-06	4.7038e-08	4.37928e-06	1.17581e-07	4.38858e-06	7.1705e-08
4.40406e-06	7.12979e-09	4.39394e-06	5.01121e-08	4.38906e-06	1.17546e-07	4.39837e-06	7.24681e-08
4.41385e-06	9.38369e-09	4.40371e-06	5.274e-08	4.39883e-06	1.17566e-07	4.40815e-06	7.32538e-08
4.42363e-06	1.14727e-08	4.41349e-06	5.48204e-08	4.40861e-06	1.17568e-07	4.41794e-06	7.4496e-08
4.43342e-06	1.31131e-08	4.42326e-06	5.69945e-08	4.41838e-06	1.17683e-07	4.42772e-06	7.67164e-08
4.4432e-06	1.41923e-08	4.43304e-06	5.94947e-08	4.42816e-06	1.17933e-07	4.43751e-06	7.93669e-08
4.45299e-06	1.47572e-08	4.44282e-06	6.2537e-08	4.43793e-06	1.18254e-07	4.44729e-06	8.17717e-08
4.46277e-06	1.49138e-08	4.45259e-06	6.58227e-08	4.44771e-06	1.18657e-07	4.45708e-06	8.37266e-08
4.47256e-06	1.4672e-08	4.46237e-06	6.91815e-08	4.45748e-06	1.193e-07	4.46686e-06	8.49756e-08
4.48234e-06	1.40413e-08	4.47214e-06	7.22151e-08	4.46726e-06	1.1979e-07	4.47665e-06	8.5619e-08
4.49213e-06	1.30233e-08	4.48192e-06	7.52359e-08	4.47703e-06	1.20227e-07	4.48643e-06	8.5773e-08
4.50191e-06	1.17049e-08	4.49169e-06	7.79341e-08	4.48681e-06	1.20374e-07	4.49622e-06	8.5565e-08
4.5117e-06	1.01796e-08	4.50147e-06	8.02151e-08	4.49658e-06	1.2029e-07
4.52148e-06	8.59099e-09	4.51124e-06	8.20651e-08	4.50636e-06	1.19938e-07
4.53127e-06	7.15019e-09	4.52102e-06	8.33798e-08	4.51613e-06	1.19267e-07
4.54105e-06	6.11349e-09	4.53079e-06	8.40907e-08	4.52591e-06	1.18375e-07
4.55084e-06	5.75589e-09	4.54057e-06	8.43072e-08	4.53568e-06	1.17281e-07
4.56062e-06	6.28649e-09	4.55034e-06	8.40729e-08	4.54546e-06	1.16057e-07
4.57041e-06	7.49069e-09	4.56012e-06	8.35142e-08	4.55523e-06	1.14561e-07
4.58019e-06	8.66039e-09	4.56989e-06	8.26422e-08	4.56501e-06	1.12873e-07
4.58998e-06	9.59369e-09	4.57967e-06	8.16484e-08	4.57478e-06	1.10889e-07
4.59976e-06	1.03013e-08	4.58944e-06	8.02278e-08	4.58456e-06	1.08612e-07
4.60955e-06	1.08401e-08	4.59922e-06	7.85255e-08	4.59433e-06	1.0621e-07
4.61933e-06	1.12812e-08	4.60899e-06	7.65725e-08	4.60411e-06	1.0357e-07
4.62912e-06	1.17407e-08	4.61877e-06	7.42046e-08	4.61388e-06	1.00813e-07
4.6389e-06	1.22788e-08	4.62854e-06	7.1641e-08	4.62366e-06	9.79142e-08
4.64869e-06	1.28623e-08	4.63832e-06	6.87654e-08	4.63343e-06	9.50742e-08
4.65847e-06	1.33408e-08	4.64809e-06	6.55577e-08	4.64321e-06	9.21032e-08
4.66826e-06	1.35686e-08	4.65787e-06	6.19162e-08	4.65298e-06	8.91102e-08
4.67804e-06	1.34775e-08	4.66764e-06	5.82385e-08	4.66276e-06	8.60732e-08
4.68783e-06	1.30179e-08	4.67742e-06	5.47453e-08	4.67254e-06	8.30312e-08
4.69761e-06	1.21461e-08	4.68719e-06	5.10728e-08	4.68231e-06	7.99512e-08
4.7074e-06	1.08763e-08	4.69697e-06	4.72403e-08	4.69209e-06	7.70587e-08
4.71718e-06	9.36809e-09	4.70674e-06	4.294e-08	4.70186e-06	7.41166e-08
4.72697e-06	7.96639e-09	4.71652e-06	3.78437e-08	4.71164e-06	7.13945e-08
4.73675e-06	6.87809e-09	4.7263e-06	3.26231e-08	4.72141e-06	6.86898e-08
4.74654e-06	6.16679e-09	4.73607e-06	2.76628e-08	4.73119e-06	6.61407e-08
4.75632e-06	5.84439e-09	4.74585e-06	2.33222e-08	4.74096e-06	6.36601e-08
4.76611e-06	6.07649e-09	4.75562e-06	1.98359e-08	4.75074e-06	6.12881e-08
4.77589e-06	7.03599e-09	4.7654e-06	1.6789e-08	4.76051e-06	5.89705e-08
4.78568e-06	8.78369e-09	4.77517e-06	1.44553e-08	4.77029e-06	5.66574e-08
4.79546e-06	1.11402e-08	4.78495e-06	1.24396e-08	4.78006e-06	5.44459e-08
4.80525e-06	1.37495e-08	4.79472e-06	1.1057e-08	4.78984e-06	5.21945e-08
4.81503e-06	1.60872e-08	4.8045e-06	1.00789e-08	4.79961e-06	5.02182e-08
4.82482e-06	1.79353e-08	4.81427e-06	9.6813e-09	4.80939e-06	4.81975e-08
4.8346e-06	1.92548e-08	4.82405e-06	9.3754e-09	4.81916e-06	4.61026e-08
4.84439e-06	2.01311e-08	4.83382e-06	9.5306e-09	4.82894e-06	4.40807e-08
4.85417e-06	2.07256e-08	4.8436e-06	1.00034e-08	4.83871e-06	4.21166e-08
4.86396e-06	2.10467e-08	4.85337e-06	1.08043e-08	4.84849e-06	4.01909e-08
4.87374e-06	2.11375e-08	4.86315e-06	1.20013e-08	4.85826e-06	3.82591e-08
4.88353e-06	2.10376e-08	4.87292e-06	1.36755e-08	4.86804e-06	3.64763e-08
4.89331e-06	2.07894e-08	4.8827e-06	1.56409e-08	4.87781e-06	3.46122e-08
4.9031e-06	2.0454e-08	4.89247e-06	1.78063e-08	4.88759e-06	3.28923e-08
4.91288e-06	2.00391e-08	4.90225e-06	2.00219e-08	4.89736e-06	3.10825e-08
4.92267e-06	1.95577e-08	4.91202e-06	2.22878e-08	4.90714e-06	2.95106e-08
4.93245e-06	1.90129e-08	4.9218e-06	2.46715e-08	4.91691e-06	2.7869e-08
4.94224e-06	1.84971e-08	4.93157e-06	2.719e-08	4.92669e-06	2.63058e-08
4.95202e-06	1.82105e-08	4.94135e-06	2.96997e-08	4.93646e-06	2.48567e-08
4.96181e-06	1.8399e-08	4.95112e-06	3.21932e-08	4.94624e-06	2.33826e-08
4.97159e-06	1.92168e-08	4.9609e-06	3.46056e-08	4.95602e-06	2.20641e-08
4.98138e-06	2.01072e-08	4.97067e-06	3.72746e-08	4.96579e-06	2.07391e-08
4.99116e-06	2.06795e-08	4.98045e-06	3.9831e-08	4.97557e-06	1.95326e-08
5.00095e-06	2.09632e-08	4.99022e-06	4.25506e-08	4.98534e-06	1.82883e-08
5.01073e-06	2.10041e-08	5e-06	4.55165e-08	4.99512e-06	1.70607e-08
