# Supplementary material for: Grain engineering for efficient near-infrared perovskite light-emitting diodes
Source: Nat Commun. 2024 Dec 30;15:10760. doi: 10.1038/s41467-024-55075-3 (PMC11685452; doi:10.1038/s41467-024-55075-3)
Supplement: Supplementary file 3 — Source Data [file 41467_2024_55075_MOESM3_ESM.zip › Source Data/Fig1c.xlsx]

## Sheet: Sheet1
Control				DMF:NMP = 14:1				DMF:NMP = 10:1				DMF:NMP = 2:1
Voltage (V)	Current density (mA cm-2)	Radiance (W sr-1 m-2)		Voltage (V)	Current density (mA cm-2)	Radiance (W sr-1 m-2)		Voltage (V)	Current density (mA cm-2)	Radiance (W sr-1 m-2)		Voltage (V)	Current density (mA cm-2)	Radiance (W sr-1 m-2)
0	-0.00234	0.000242914		0	0.00335	2.34873e-05		0	0.00343	0.000341959		0	-0.000407	4.84076e-05
0.1	-0.00215	0.000219506		0.1	-0.0031	2.54777e-05		0.1	0.0028	0.000144825		0.1	0.00462	9.76115e-05
0.2	0.00252	9.85669e-05		0.2	0.0016	9.8328e-05		0.2	-0.000875	4.2914e-05		0.2	0.00318	9.47452e-05
0.3	0.00261	9.57803e-05		0.3	0.00178	6.67197e-05		0.3	0.00268	2.81051e-05		0.3	0.0122	3.75e-05
0.4	0.0019	4.26752e-05		0.4	0.00344	7.07803e-05		0.4	0.000869	0.000108997		0.4	0.02261	8.8535e-05
0.5	0.00375	0.000161385		0.5	-0.00302	1.40127e-05		0.5	0.0014	8.0414e-05		0.5	0.04143	5.56529e-05
0.6	0.000501	0.000284076		0.6	0.000377	4.19586e-05		0.6	-0.00129	0.000138376		0.6	0.0558	8.45541e-05
0.7	-0.00182	7.75478e-05		0.7	0.00215	4.85669e-05		0.7	0.000374	0.000370303		0.7	0.08352	7.80255e-05
0.8	-0.0022	0.000188615		0.8	0.0049	9.7293e-05		0.8	0.00864	9.7293e-05		0.8	0.12114	0.00010836
0.9	-0.00098	0.000105096		0.9	0.00843	1.06688e-05		0.9	0.01795	8.66242e-05		0.9	0.18925	0.000114809
1	0.01075	1.28185e-05		1	0.02605	2.19745e-05		1	0.05748	0.000117834		1	0.33476	8.01752e-05
1.1	0.05979	0.000128264		1.1	0.0876	4.47452e-05		1.1	0.15996	0.000173089		1.1	0.64584	0.000108758
1.2	0.20007	0.000129538		1.2	0.24096	1.8949e-05		1.2	0.36665	0.000447054		1.2	1.20043	0.000135669
1.3	0.47165	0.000789411		1.3	0.54046	4.65764e-05		1.3	0.7943	0.000725318		1.3	1.76224	0.000230653
1.4	1.00558	0.00271		1.4	1.12279	0.07597		1.4	1.50595	0.00215		1.4	2.84349	0.05848
1.5	1.83314	0.105		1.5	1.49492	0.22537		1.5	2.56448	0.15156		1.5	4.27925	0.35086
1.6	2.72979	0.53729		1.6	2.22412	0.51657		1.6	3.67319	1.06617		1.6	6.31224	1.35048
1.7	4.38862	1.18851		1.7	3.77386	1.48894		1.7	5.97564	2.38407		1.7	9.04155	3.2085
1.8	6.55651	2.56133		1.8	6.21297	3.05131		1.8	9.0596	5.08179		1.8	12.4823	6.1831
1.9	9.41601	4.52282		1.9	9.56137	5.94436		1.9	13.1652	8.8246		1.9	16.6192	10.0735
2	13.0775	7.36117		2	14.087	10.4492		2	18.4041	14.2016		2	21.287	14.5971
2.1	17.5928	11.1356		2.1	19.9545	16.4036		2.1	24.875	21.3577		2.1	26.4252	19.9031
2.2	23.0003	15.7868		2.2	26.8675	24.151		2.2	31.845	29.7461		2.2	32.0397	25.5356
2.3	28.9301	21.4367		2.3	35.2725	33.5657		2.3	40.274	39.6132		2.3	38.3846	31.6967
2.4	35.9145	27.9099		2.4	44.9758	44.4479		2.4	49.6761	51.1395		2.4	44.923	38.2306
2.5	43.7695	35.089		2.5	55.9387	57.2773		2.5	60.0146	64.8007		2.5	52.1547	40.9051
2.6	52.4141	43.3605		2.6	68.5166	71.9338		2.6	71.9788	80.5377		2.6	58.1864	48.2809
2.7	61.8397	52.1682		2.7	82.772	88.9072		2.7	85.4273	98.8142		2.7	66.206	56.663
2.8	72.3115	62.0471		2.8	98.4097	107.163		2.8	100.131	118.565		2.8	72.918	69.0733
2.9	83.8029	73.0666		2.9	115.777	128.215		2.9	116.505	141.278		2.9	81.8655	78.1097
3	96.4178	84.9907		3	135.075	151.011		3	134.738	166.467		3	91.5985	86.997
3.1	109.935	98.4989		3.1	156.269	176.335		3.1	154.633	192.711		3.1	101.493	96.5177
3.2	124.564	111.895		3.2	179.148	203.02		3.2	176.274	214.451		3.2	111.862	106.011
3.3	140.477	126.938		3.3	204.214	232.801		3.3	195.444	245.353		3.3	122.723	116.046
3.4	157.64	142.953		3.4	231.446	264.193		3.4	221.082	279.841		3.4	134.094	125.56
3.5	176.031	160.358		3.5	260.786	297.94		3.5	248.422	315.514		3.5	145.764	126.95
3.6	195.67	178.595		3.6	293.104	334.816		3.6	278.142	353.428		3.6	158.093	137.3
3.7	217.057	197.392		3.7	327.003	378.998		3.7	309.144	385.688		3.7	171.004	147.131
3.8	239.154	218.21		3.8	363.66	416.599		3.8	342.131	421.861		3.8	184.316	157.816
3.9	263.158	240.431		3.9	399.844	453.842		3.9	373.431	458.889		3.9	198.073	166.769
4	287.81	263.784		4	437.613	491.321		4	405.917	496.352		4	212.253	176.124
4.1	314.012	285.265		4.1	476.759	528.446		4.1	439.398	533.31		4.1	226.778	184.414
4.2	339.864	308.085		4.2	517.215	566.217		4.2	473.869	568.518		4.2	241.689	192.92
4.3	367.134	325.467		4.3	559.101	601.444		4.3	509.301	603.584		4.3	257.044	200.44
4.4	395.483	357.658		4.4	602.337	634.742		4.4	545.772	636.616		4.4	272.914	207.783
4.5	422.637	379.214		4.5	646.915	666.886		4.5	583.102	667.534		4.5	288.907	212.694
4.6	450.496	400.722		4.6	692.61	693.771		4.6	621.395	694.272		4.6	305.319	219.08
4.7	479.152	421.488		4.7	739.711	719.433		4.7	660.637	719.596		4.7	322.041	224.47
4.8	508.401	442.026		4.8	788.131	742.582		4.8	700.886	741.607		4.8	339.374	228.826
4.9	538.29	461.19		4.9	836.328	759.432		4.9	742.016	758.365		4.9	356.682	231.951
5	568.781	480.706		5	887.474	773.952		5	784.06	771.717		5	373.864	235.425
5.1	599.865	499.756		5.1	940.27	780.786		5.1	827.276	783.191		5.1	391.918	238.145
5.2	631.434	516.962		5.2	994.282	782.478		5.2	871.355	786.748		5.2	410.422	240.348
5.3	663.649	535.26		5.3	1050.52	776.296		5.3	916.316	785.562		5.3	428.327	240.332
5.4	696.37	552.013		5.4	1108.47	759.145		5.4	962.516	777.121		5.4	452.465	242.784
5.5	729.598	568.02		5.5	1167.78	731.756		5.5	1009.62	762.536		5.5	472.519	238.71
5.6	763.206	583.433		5.6	1225.94	653.838		5.6	1057.69	741.453		5.6	493.15	233.77
5.7	797.251	595.778						5.7	1107.12	712.285		5.7	514.246	229.177
5.8	831.669	608.519						5.8	1157.6	675.906		5.8	535.523	223.189
5.9	866.209	620.569						5.9	1209.06	634.175		5.9	557.875	217.317
6	901.631	629.614						6	1261.75	586.114		6	580.713	168.362
