# Supplementary material for: Grain engineering for efficient near-infrared perovskite light-emitting diodes
Source: Nat Commun. 2024 Dec 30;15:10760. doi: 10.1038/s41467-024-55075-3 (PMC11685452; doi:10.1038/s41467-024-55075-3)
Supplement: Supplementary file 3 — Source Data [file 41467_2024_55075_MOESM3_ESM.zip › Source Data/Fig3e.xlsx]

## Sheet: Sheet1
Wavelength (nm)	Solvent-engineered	TeFBTT-treated
700.408	0.00213	0.00174
700.838	0.00196	0.00192
701.269	0.0022	0.00213
701.7	0.00166	0.000767437
702.131	0.0021	0.00254
702.562	0.00192	0.00236
702.993	0.00192	0.00325
703.424	0.00317	0.00153
703.855	0.00253	0.00295
704.286	0.00296	0.00304
704.717	0.0035	0.00195
705.148	0.00307	0.0026
705.579	0.00324	0.00224
706.01	0.00331	0.00286
706.441	0.00355	0.00224
706.872	0.00336	0.00339
707.303	0.00333	0.00245
707.735	0.00364	0.00322
708.166	0.00411	0.0031
708.597	0.00381	0.00307
709.028	0.0039	0.00336
709.46	0.00376	0.00328
709.891	0.00407	0.00289
710.323	0.00471	0.0046
710.754	0.00426	0.00416
711.185	0.00445	0.00416
711.617	0.00558	0.00407
712.048	0.00525	0.00452
712.48	0.0048	0.00458
712.912	0.0053	0.00499
713.343	0.00563	0.00478
713.775	0.00591	0.00508
714.206	0.00546	0.00593
714.638	0.00657	0.00505
715.07	0.00679	0.00561
715.501	0.00586	0.00531
715.933	0.00716	0.0057
716.365	0.00657	0.00649
716.797	0.00754	0.0075
717.229	0.00811	0.00694
717.661	0.00747	0.00711
718.092	0.00728	0.0075
718.524	0.00913	0.00753
718.956	0.00929	0.00824
719.388	0.00875	0.00886
719.82	0.0091	0.00788
720.252	0.01038	0.00865
720.684	0.00981	0.009
721.117	0.01154	0.00945
721.549	0.01055	0.0093
721.981	0.01109	0.01048
722.413	0.01114	0.00998
722.845	0.01215	0.01128
723.278	0.01159	0.01107
723.71	0.01208	0.01172
724.142	0.01395	0.01281
724.574	0.01369	0.01352
725.007	0.01445	0.01234
725.439	0.01461	0.01254
725.872	0.01556	0.01558
726.304	0.01563	0.01373
726.736	0.01554	0.01429
727.169	0.01781	0.01544
727.602	0.01743	0.01612
728.034	0.01778	0.0165
728.467	0.01899	0.01653
728.899	0.01766	0.01739
729.332	0.01911	0.01792
729.765	0.02026	0.01803
730.197	0.02107	0.01969
730.63	0.02116	0.01945
731.063	0.02324	0.01871
731.496	0.02308	0.02137
731.928	0.02376	0.02291
732.361	0.0236	0.02255
732.794	0.02599	0.02485
733.227	0.02622	0.0273
733.66	0.02748	0.02544
734.093	0.02845	0.02701
734.526	0.02906	0.02654
734.959	0.03164	0.0278
735.392	0.03157	0.02884
735.825	0.03296	0.02981
736.258	0.03377	0.03037
736.691	0.03497	0.03067
737.124	0.0363	0.03206
737.558	0.0354	0.03539
737.991	0.03909	0.03462
738.424	0.03991	0.03548
738.857	0.04117	0.03843
739.291	0.04256	0.04115
739.724	0.04301	0.04085
740.157	0.04535	0.04339
740.591	0.04734	0.04425
741.024	0.04859	0.04625
741.457	0.04899	0.04717
741.891	0.04985	0.04926
742.324	0.05164	0.04988
742.758	0.05483	0.05101
743.192	0.05661	0.05242
743.625	0.0584	0.05313
744.059	0.06011	0.05635
744.492	0.06228	0.05877
744.926	0.06961	0.059
745.36	0.06973	0.06201
745.793	0.07032	0.06497
746.227	0.07124	0.06683
746.661	0.0733	0.06759
747.095	0.07382	0.07184
747.529	0.07798	0.07391
747.963	0.0772	0.0753
748.396	0.08226	0.07893
748.83	0.08427	0.08232
749.264	0.09056	0.0825
749.698	0.08612	0.08787
750.132	0.09808	0.08902
750.566	0.10234	0.08958
751	0.1044	0.09144
751.435	0.10319	0.09377
751.869	0.10754	0.09611
752.303	0.10842	0.09608
752.737	0.11246	0.10216
753.171	0.11229	0.10906
753.606	0.11636	0.11526
754.04	0.12152	0.11727
754.474	0.12648	0.12359
754.909	0.13062	0.12545
755.343	0.13717	0.12666
755.777	0.13793	0.12819
756.212	0.14275	0.13226
756.646	0.1497	0.13643
757.081	0.15646	0.13823
757.515	0.15467	0.14363
757.95	0.1598	0.15231
758.384	0.16777	0.15762
758.819	0.17122	0.1567
759.254	0.1746	0.16479
759.688	0.1776	0.16822
760.123	0.18437	0.17619
760.558	0.19337	0.1779
760.992	0.199	0.18483
761.427	0.20054	0.19074
761.862	0.20938	0.19655
762.297	0.21319	0.20154
762.732	0.21922	0.20806
763.167	0.22612	0.21385
763.601	0.23374	0.22096
764.036	0.23272	0.22701
764.471	0.24651	0.23106
764.906	0.25327	0.23885
765.341	0.26041	0.24661
765.777	0.26285	0.2555
766.212	0.27214	0.25473
766.647	0.28273	0.26459
767.082	0.28874	0.27052
767.517	0.2951	0.28047
767.952	0.3016	0.28646
768.388	0.3142	0.29301
768.823	0.31993	0.2965
769.258	0.33042	0.3073
769.693	0.33889	0.32102
770.129	0.34977	0.32439
770.564	0.35483	0.33475
771	0.36466	0.34691
771.435	0.37843	0.35647
771.871	0.38301	0.35795
772.306	0.38876	0.37259
772.742	0.40221	0.3774
773.177	0.41408	0.39957
773.613	0.4221	0.40559
774.048	0.43255	0.40896
774.484	0.44551	0.42191
774.92	0.4548	0.43292
775.356	0.47164	0.44753
775.791	0.47464	0.45993
776.227	0.49093	0.46507
776.663	0.50701	0.47584
777.099	0.51207	0.49367
777.535	0.52744	0.50267
777.97	0.53702	0.51852
778.406	0.55094	0.52903
778.842	0.55965	0.53428
779.278	0.57551	0.54889
779.714	0.58833	0.55973
780.15	0.60074	0.58496
780.586	0.61022	0.58803
781.023	0.62455	0.59795
781.459	0.64354	0.6169
781.895	0.65428	0.63172
782.331	0.65957	0.64181
782.767	0.68066	0.65465
783.204	0.68852	0.66625
783.64	0.70412	0.68514
784.076	0.72223	0.69728
784.512	0.72273	0.69952
784.949	0.73668	0.72284
785.385	0.75546	0.72948
785.822	0.75988	0.74344
786.258	0.77605	0.76006
786.695	0.79632	0.77001
787.131	0.80826	0.77803
787.568	0.81928	0.80215
788.004	0.82871	0.81717
788.441	0.83907	0.82198
788.878	0.86222	0.84155
789.314	0.8647	0.83934
789.751	0.88206	0.85729
790.188	0.89426	0.86526
790.624	0.90461	0.87942
791.061	0.90811	0.89244
791.498	0.92034	0.89657
791.935	0.94032	0.90803
792.372	0.93601	0.91827
792.809	0.94533	0.9327
793.246	0.95711	0.93949
793.683	0.95907	0.94652
794.12	0.96725	0.95242
794.557	0.97408	0.95693
794.994	0.98056	0.96245
795.431	0.98108	0.96936
795.868	0.98451	0.97745
796.305	0.98406	0.97636
796.742	0.99581	0.98911
797.179	0.9983	0.9817
797.617	0.99326	0.98282
798.054	0.99986	0.98495
798.491	1	0.99392
798.929	0.99626	0.99286
799.366	0.99877	1
799.803	0.98806	0.98719
800.241	0.99565	0.98506
800.678	0.9874	0.98574
801.116	0.98007	0.98852
801.553	0.97498	0.98669
801.991	0.97354	0.97426
802.428	0.97174	0.97571
802.866	0.95557	0.96467
803.304	0.94942	0.96352
803.741	0.94039	0.9533
804.179	0.92386	0.94702
804.617	0.91785	0.93427
805.054	0.91937	0.92506
805.492	0.90126	0.92113
805.93	0.88144	0.91231
806.368	0.87728	0.89519
806.806	0.8668	0.88795
807.244	0.85787	0.87385
807.682	0.84363	0.87151
808.12	0.83491	0.85714
808.558	0.81171	0.84663
808.996	0.79627	0.83869
809.434	0.79005	0.81765
809.872	0.77007	0.81629
810.31	0.7599	0.79359
810.748	0.75075	0.77933
811.186	0.73016	0.76292
811.624	0.72361	0.7566
812.063	0.70214	0.73822
812.501	0.6944	0.72437
812.939	0.67464	0.7079
813.378	0.66574	0.69488
813.816	0.65347	0.68641
814.254	0.63999	0.6739
814.693	0.63132	0.65188
815.131	0.61025	0.6414
815.57	0.60174	0.6337
816.008	0.58823	0.60852
816.447	0.57152	0.60368
816.885	0.55596	0.59158
817.324	0.54203	0.57062
817.763	0.52796	0.56029
818.201	0.51567	0.53904
818.64	0.49961	0.52758
819.079	0.48992	0.51589
819.517	0.47606	0.50686
819.956	0.46419	0.49343
820.395	0.45038	0.47953
820.834	0.43898	0.46645
821.273	0.42501	0.45964
821.712	0.41548	0.44618
822.151	0.40323	0.42944
822.59	0.39923	0.42106
823.029	0.38058	0.40943
823.468	0.37488	0.39553
823.907	0.36178	0.38738
824.346	0.35171	0.37398
824.785	0.34483	0.36214
825.224	0.33255	0.35323
825.663	0.32366	0.34735
826.102	0.31011	0.33581
826.542	0.30692	0.32474
826.981	0.2968	0.31589
827.42	0.28649	0.30464
827.86	0.2794	0.30004
828.299	0.26982	0.2905
828.738	0.26391	0.27932
829.178	0.25613	0.27409
829.617	0.24918	0.2648
830.057	0.24182	0.25529
830.496	0.23234	0.24832
830.936	0.22501	0.24092
831.376	0.21879	0.23596
831.815	0.21376	0.22923
832.255	0.20964	0.22524
832.695	0.19914	0.21288
833.134	0.19418	0.21184
833.574	0.18865	0.19965
834.014	0.18278	0.19177
834.454	0.17602	0.19156
834.893	0.17162	0.18357
835.333	0.16595	0.17819
835.773	0.16278	0.17081
836.213	0.15684	0.16819
836.653	0.15462	0.16219
837.093	0.1444	0.1534
837.533	0.14209	0.14767
837.973	0.14029	0.14611
838.413	0.13355	0.13985
838.853	0.12504	0.13646
839.293	0.12572	0.13268
839.734	0.11875	0.12716
840.174	0.11258	0.12648
840.614	0.11196	0.1248
841.054	0.1073	0.11966
841.495	0.1069	0.117
841.935	0.10333	0.10762
842.375	0.10255	0.10219
842.816	0.09986	0.09714
843.256	0.09567	0.09496
843.697	0.09061	0.09177
844.137	0.08371	0.09141
844.578	0.08569	0.08828
845.018	0.079	0.08681
845.459	0.07567	0.08601
845.899	0.07385	0.08489
846.34	0.07307	0.08383
846.781	0.07176	0.07615
847.222	0.0716	0.07444
847.662	0.06983	0.07149
848.103	0.06564	0.06585
848.544	0.06373	0.06709
848.985	0.06138	0.06382
849.426	0.05758	0.06237
849.866	0.05779	0.06036
850.307	0.05278	0.05915
850.748	0.05152	0.05419
851.189	0.0506	0.05623
851.63	0.0489	0.05281
852.071	0.04859	0.05233
852.513	0.0467	0.04947
852.954	0.04363	0.04791
853.395	0.04244	0.04678
853.836	0.04285	0.04661
854.277	0.04046	0.04407
854.718	0.04029	0.04227
855.16	0.03998	0.04026
855.601	0.03712	0.03973
856.042	0.03729	0.03908
856.484	0.03582	0.03631
856.925	0.03426	0.03394
857.367	0.03235	0.03439
857.808	0.03313	0.03403
858.25	0.02994	0.03191
858.691	0.02927	0.03344
859.133	0.02821	0.02963
859.574	0.02736	0.02869
860.016	0.02672	0.02798
860.457	0.02587	0.02633
860.899	0.0249	0.02597
861.341	0.0235	0.02521
861.783	0.02289	0.02379
862.224	0.02216	0.02276
862.666	0.02121	0.02361
863.108	0.02067	0.02172
863.55	0.02069	0.02125
863.992	0.02008	0.02184
864.434	0.01877	0.02202
864.876	0.01842	0.01889
865.318	0.01757	0.01744
865.76	0.01729	0.01733
866.202	0.01658	0.01845
866.644	0.01617	0.01759
867.086	0.01584	0.01591
867.528	0.01525	0.01659
867.97	0.01414	0.01612
868.413	0.0152	0.0155
868.855	0.01419	0.01526
869.297	0.01414	0.01384
869.74	0.01438	0.01378
870.182	0.01206	0.0137
870.624	0.01239	0.01299
871.067	0.01116	0.01346
871.509	0.01137	0.01237
871.952	0.01168	0.01172
872.394	0.01083	0.01133
872.837	0.00955	0.01083
873.279	0.00969	0.01133
873.722	0.00958	0.01063
874.164	0.00991	0.01007
874.607	0.00993	0.01007
875.05	0.00799	0.00832
875.493	0.00899	0.00921
875.935	0.00993	0.00971
876.378	0.00917	0.00797
876.821	0.00818	0.00803
877.264	0.00811	0.00688
877.707	0.00714	0.00797
878.15	0.00735	0.00788
878.593	0.00714	0.00806
879.036	0.00707	0.00785
879.479	0.00575	0.0077
879.922	0.00672	0.00679
880.365	0.00688	0.00614
880.808	0.00631	0.00587
881.251	0.00686	0.00611
881.694	0.00648	0.00543
882.137	0.00582	0.00629
882.581	0.00523	0.00499
883.024	0.00567	0.0062
883.467	0.0056	0.00508
883.911	0.00603	0.00466
884.354	0.0039	0.00531
884.797	0.00478	0.00463
885.241	0.00504	0.00481
885.684	0.00473	0.00384
886.128	0.00437	0.00413
886.571	0.00407	0.00277
887.015	0.00497	0.00396
887.458	0.00402	0.00422
887.902	0.00336	0.00407
888.346	0.00374	0.00269
888.789	0.00352	0.00472
889.233	0.00393	0.00313
889.677	0.00251	0.00398
890.121	0.00326	0.00378
890.565	0.00329	0.00319
891.008	0.00331	0.00398
891.452	0.00274	0.00236
891.896	0.0034	0.00239
892.34	0.00317	0.00263
892.784	0.00298	0.00251
893.228	0.00312	0.00207
893.672	0.00367	0.00301
894.116	0.00331	0.00171
894.561	0.00272	0.00183
895.005	0.0026	0.00269
895.449	0.00229	0.00292
895.893	0.00265	0.00257
896.337	0.00206	0.000531303
896.782	0.00239	0.00213
897.226	0.00229	0.00254
897.67	0.00246	0.00236
898.115	0.00232	0.0013
898.559	0.00236	0.00204
899.003	0.0021	0.00204
899.448	0.00156	0.00145
899.892	0.0026	0.00215
900.337	0.00234	0.00307
