# Supplementary material for: Grain engineering for efficient near-infrared perovskite light-emitting diodes
Source: Nat Commun. 2024 Dec 30;15:10760. doi: 10.1038/s41467-024-55075-3 (PMC11685452; doi:10.1038/s41467-024-55075-3)
Supplement: Supplementary file 3 — Source Data [file 41467_2024_55075_MOESM3_ESM.zip › Source Data/Fig2c.xlsx]

## Sheet: Sheet1
Packing density α (%)	OCE (%)		PVSK height H (nm)	OCE (%)
16	39.1		40	37.8
38.8	40.4		60	39.8
49	39.9		86	40.4
64	38.9		100	40.1
81	37.7
90.25	36.7
