# Supplementary material for: Grain engineering for efficient near-infrared perovskite light-emitting diodes
Source: Nat Commun. 2024 Dec 30;15:10760. doi: 10.1038/s41467-024-55075-3 (PMC11685452; doi:10.1038/s41467-024-55075-3)
Supplement: Supplementary file 3 — Source Data [file 41467_2024_55075_MOESM3_ESM.zip › Source Data/Fig3i.xlsx]

## Sheet: Sheet1
100 mA cm-2			50 mA cm-2			20 mA cm-2
Time (s)	L/L0		Time (s)	L/L0		Time (s)	L/L0
0.58412	1		0.71425	1		0.59188	0.3661
60.6133	0.98697		60.7428	0.99408		60.6159	0.97528
120.639	0.97776		120.762	0.98848		120.642	0.98508
180.659	0.96782		180.783	0.9845		180.67	0.9959
240.688	0.96241		240.805	0.97722		240.695	0.98429
300.708	0.95785		300.827	0.97748		300.718	0.98291
360.734	0.95077		360.851	0.97029		360.739	0.98753
420.755	0.94862		420.875	0.96529		420.768	0.98139
480.782	0.94765		480.901	0.9647		480.789	0.99507
540.808	0.94271		540.928	0.96191		540.81	1
600.831	0.93685		600.95	0.9563		600.839	0.9778
660.857	0.93483		660.976	0.95247		660.864	0.97329
720.883	0.93114		721.001	0.95193		720.883	0.98281
780.912	0.93005		781.03	0.9461		780.908	0.97008
840.936	0.92615		841.049	0.94468		840.933	0.97841
900.96	0.92142		901.072	0.94336		900.953	0.97055
960.986	0.9206		961.099	0.93715		960.979	0.97164
1021.01	0.9176		1021.12	0.93627		1021	0.97697
1081.04	0.91243		1081.14	0.93383		1081.03	0.97249
1141.06	0.91154		1141.17	0.93346		1141.05	0.96177
1201.08	0.90765		1201.19	0.93154		1201.07	0.96119
1261.11	0.90749		1261.22	0.93037		1261.1	0.96403
1321.14	0.90265		1321.24	0.93074		1321.13	0.96025
1381.16	0.89844		1381.26	0.93011		1381.15	0.95759
1441.18	0.89689		1441.29	0.92738		1441.18	0.96575
1501.2	0.89572		1501.32	0.92318		1501.2	0.95907
1561.22	0.89141		1561.34	0.92166		1561.23	0.95311
1621.25	0.89273		1621.36	0.92141		1621.25	0.95832
1681.27	0.88904		1681.38	0.91726		1681.27	0.96306
1741.3	0.88605		1741.4	0.91635		1741.29	0.95158
1801.32	0.88388		1801.43	0.91192		1801.32	0.95609
1861.34	0.88304		1861.45	0.91697		1861.34	0.95734
1921.37	0.87983		1921.48	0.90932		1921.37	0.96181
1981.39	0.87609		1981.5	0.91122		1981.4	0.9543
2041.41	0.87507		2041.53	0.91097		2041.43	0.95338
2101.44	0.87317		2101.55	0.90585		2101.45	0.95801
2161.47	0.86956		2161.58	0.90828		2161.47	0.95553
2221.49	0.86698		2221.6	0.90093		2221.5	0.94998
2281.52	0.86673		2281.62	0.90273		2281.52	0.95161
2341.54	0.86192		2341.64	0.89951		2341.54	0.9527
2401.57	0.86142		2401.66	0.89846		2401.57	0.95265
2461.59	0.85959		2461.68	0.90235		2461.6	0.94487
2521.62	0.85887		2521.71	0.89674		2521.63	0.94942
2581.64	0.8544		2581.73	0.89401		2581.65	0.94382
2641.67	0.8558		2641.75	0.89422		2641.67	0.94718
2701.7	0.85238		2701.78	0.89406		2701.69	0.94759
2761.72	0.84859		2761.8	0.89228		2761.72	0.94082
2821.75	0.84756		2821.83	0.89213		2821.75	0.95278
2881.77	0.85089		2881.86	0.89221		2881.78	0.93911
2941.8	0.84281		2941.88	0.88788		2941.8	0.94147
3001.82	0.83907		3001.91	0.88579		3001.83	0.94262
3061.85	0.84113		3061.94	0.88523		3061.85	0.94385
3121.87	0.84208		3121.96	0.88195		3121.88	0.94603
3181.9	0.83339		3181.98	0.88499		3181.91	0.94272
3241.92	0.83136		3242.01	0.88602		3241.93	0.94337
3301.95	0.83225		3302.04	0.87852		3301.95	0.95291
3361.98	0.83219		3362.06	0.88028		3361.98	0.93635
3422	0.82756		3422.08	0.8764		3422.01	0.94503
3482.03	0.82786		3482.11	0.87778		3482.03	0.93849
3542.05	0.82573		3542.13	0.87405		3542.05	0.93672
3602.08	0.82159		3602.16	0.87208		3602.08	0.93588
3662.1	0.82398		3662.18	0.87156		3662.1	0.93514
3722.12	0.82096		3722.2	0.86958		3722.12	0.9367
3782.14	0.8211		3782.23	0.87034		3782.15	0.93746
3842.16	0.81267		3842.26	0.86745		3842.17	0.94086
3902.19	0.8171		3902.28	0.86544		3902.19	0.92772
3962.21	0.81118		3962.31	0.86504		3962.22	0.94092
4022.24	0.81066		4022.34	0.8655		4022.24	0.94427
4082.27	0.81119		4082.36	0.86561		4082.27	0.94299
4142.29	0.8084		4142.39	0.86474		4142.3	0.94221
4202.32	0.80658		4202.41	0.86332		4202.32	0.93802
4262.34	0.80434		4262.43	0.86087		4262.35	0.9428
4322.37	0.80338		4322.45	0.8574		4322.37	0.93879
4382.4	0.80106		4382.47	0.85429		4382.39	0.93664
4442.42	0.8		4442.5	0.85786		4442.42	0.93439
4502.44	0.80115		4502.52	0.85602		4502.44	0.94001
4562.47	0.79764		4562.55	0.85639		4562.46	0.93738
4622.49	0.79352		4622.57	0.8534		4622.48	0.92939
4682.52	0.79543		4682.6	0.85161		4682.51	0.93562
4742.54	0.79448		4742.62	0.85409		4742.53	0.94428
4802.57	0.78901		4802.64	0.84874		4802.56	0.93341
4862.59	0.79259		4862.67	0.84781		4862.59	0.9363
4922.62	0.78817		4922.69	0.84799		4922.61	0.93301
4982.65	0.78731		4982.72	0.85037		4982.64	0.94032
5042.67	0.78581		5042.74	0.84416		5042.66	0.94348
5102.7	0.78416		5102.76	0.8418		5102.69	0.94651
5162.72	0.78344		5162.79	0.84225		5162.71	0.92672
5222.75	0.77982		5222.82	0.84746		5222.73	0.92871
5282.78	0.78296		5282.84	0.83805		5282.76	0.92953
5342.8	0.77923		5342.86	0.84111		5342.78	0.93115
5402.82	0.77792		5402.89	0.83565		5402.8	0.92838
5462.85	0.77742		5462.91	0.84356		5462.83	0.93173
5522.87	0.77735		5522.93	0.83972		5522.85	0.91768
5582.9	0.773		5582.95	0.83865		5582.87	0.92748
5642.92	0.77453		5642.97	0.83527		5642.9	0.9195
5702.95	0.7707		5702.99	0.83605		5702.92	0.9209
5762.98	0.77017		5763.02	0.83583		5762.95	0.92281
5823.01	0.76867		5823.04	0.83575		5822.97	0.93148
5883.03	0.76913		5883.07	0.83112		5882.99	0.9268
5943.05	0.7656		5943.09	0.83247		5943.01	0.92711
6003.07	0.76569		6003.11	0.83214		6003.04	0.92212
6063.1	0.76494		6063.13	0.82899		6063.07	0.92961
6123.13	0.76232		6123.16	0.83612		6123.09	0.91554
6183.15	0.76164		6183.18	0.82859		6183.12	0.91913
6243.17	0.76057		6243.2	0.82701		6243.14	0.9339
6303.2	0.76144		6303.22	0.82811		6303.16	0.93277
6363.22	0.75785		6363.25	0.82563		6363.19	0.9242
6423.24	0.75755		6423.28	0.82214		6423.22	0.92426
6483.27	0.75925		6483.31	0.82276		6483.24	0.92564
6543.29	0.75408		6543.33	0.81984		6543.27	0.92973
6603.32	0.75421		6603.36	0.8234		6603.29	0.92524
6663.34	0.75398		6663.38	0.81986		6663.32	0.92656
6723.36	0.75261		6723.4	0.81865		6723.34	0.92126
6783.39	0.75167		6783.42	0.81604		6783.36	0.92778
6843.42	0.7499		6843.45	0.82134		6843.39	0.9305
6903.45	0.75106		6903.48	0.81828		6903.41	0.92168
6963.47	0.74923		6963.5	0.82003		6963.44	0.91813
7023.5	0.7452		7023.53	0.81552		7023.47	0.92252
7083.52	0.74374		7083.55	0.81322		7083.49	0.91211
7143.54	0.74345		7143.57	0.81491		7143.52	0.91831
7203.57	0.74389		7203.6	0.81179		7203.55	0.91668
7263.59	0.74108		7263.62	0.81517		7263.57	0.91895
7323.61	0.73941		7323.65	0.81314		7323.6	0.92123
7383.64	0.7388		7383.67	0.80938		7383.62	0.93002
7443.67	0.73596		7443.7	0.80864		7443.64	0.91983
7503.69	0.73581		7503.72	0.80747		7503.67	0.92249
7563.71	0.73826		7563.75	0.81176		7563.7	0.9229
7623.74	0.73775		7623.78	0.80682		7623.72	0.92476
7683.76	0.73615		7683.81	0.80673		7683.74	0.91878
7743.79	0.73365		7743.83	0.80406		7743.77	0.9211
7803.81	0.73038		7803.86	0.80613		7803.8	0.91843
7863.83	0.73113		7863.88	0.80427		7863.83	0.92635
7923.86	0.72841		7923.91	0.80343		7923.84	0.91229
7983.88	0.72806		7983.93	0.80287		7983.87	0.91427
8043.89	0.72841		8043.95	0.79791		8043.89	0.91287
8103.91	0.72752		8103.97	0.80041		8103.91	0.92166
8163.93	0.72719		8164	0.80052		8163.94	0.92206
8223.95	0.7252		8224.03	0.80012		8223.97	0.90767
8283.98	0.72589		8284.05	0.79859		8283.99	0.92146
8344.01	0.72211		8344.07	0.79555		8344.02	0.91832
8404.03	0.72149		8404.1	0.79994		8404.04	0.91597
8464.05	0.71889		8464.12	0.79807		8464.07	0.92073
8524.07	0.71917		8524.14	0.79828		8524.1	0.92695
8584.09	0.72122		8584.17	0.79314		8584.12	0.91865
8644.12	0.72134		8644.19	0.79225		8644.15	0.90836
8704.14	0.71817		8704.22	0.79436		8704.17	0.91772
8764.16	0.72002		8764.24	0.79658		8764.2	0.92179
8824.19	0.71601		8824.27	0.79321		8824.22	0.91641
8884.21	0.71358		8884.3	0.7893		8884.25	0.93164
8944.23	0.7115		8944.32	0.79267		8944.27	0.9119
9004.26	0.71407		9004.34	0.79197		9004.3	0.91922
9064.28	0.71149		9064.36	0.79098		9064.33	0.90532
9124.3	0.70949		9124.39	0.79348		9124.35	0.91524
9184.32	0.70836		9184.41	0.79056		9184.37	0.91589
9244.35	0.70716		9244.44	0.78593		9244.4	0.92033
9304.38	0.70601		9304.46	0.78604		9304.42	0.92807
9364.39	0.7086		9364.48	0.78306		9364.44	0.91983
9424.42	0.70827		9424.5	0.78683		9424.47	0.91277
9484.45	0.70691		9484.52	0.7863		9484.5	0.91341
9544.47	0.70651		9544.54	0.78226		9544.53	0.92132
9604.49	0.70578		9604.57	0.7843		9604.55	0.91113
9664.52	0.70393		9664.6	0.78147		9664.57	0.92202
9724.54	0.69955		9724.62	0.78221		9724.6	0.91498
9784.57	0.70056		9784.64	0.78374		9784.63	0.91296
9844.59	0.69773		9844.67	0.7827		9844.65	0.91405
9904.61	0.70043		9904.69	0.77945		9904.67	0.92
9964.64	0.69695		9964.72	0.77927		9964.7	0.92365
10024.7	0.69752		10024.7	0.77974		10024.7	0.91873
10084.7	0.69739		10084.8	0.77701		10084.7	0.90566
10144.7	0.69778		10144.8	0.77808		10144.8	0.91101
10204.7	0.69561		10204.8	0.77771		10204.8	0.91383
10264.8	0.69532		10264.9	0.77505		10264.8	0.92151
10324.8	0.6935		10324.9	0.77845		10324.8	0.91603
10384.8	0.69207		10384.9	0.77558		10384.9	0.9112
10444.8	0.69649		10444.9	0.77742		10444.9	0.91208
10504.9	0.69109		10504.9	0.77148		10504.9	0.92408
10564.9	0.6918		10565	0.77443		10564.9	0.90399
10624.9	0.68815		10625	0.77461		10625	0.91022
10684.9	0.69135		10685	0.77056		10685	0.92363
10745	0.68816		10745	0.76983		10745	0.91148
10805	0.6905		10805.1	0.77351		10805	0.91925
10865	0.68633		10865.1	0.76818		10865.1	0.92001
10925	0.6871		10925.1	0.76955		10925.1	0.91453
10985	0.68486		10985.1	0.77058		10985.1	0.90579
11045.1	0.68447		11045.2	0.76477		11045.1	0.90925
11105.1	0.68249		11105.2	0.76339		11105.1	0.91234
11165.1	0.68419		11165.2	0.76543		11165.1	0.9158
11225.1	0.68153		11225.2	0.76535		11225.2	0.91013
11285.2	0.68192		11285.3	0.76663		11285.2	0.90889
11345.2	0.68124		11345.3	0.76433		11345.2	0.91086
11405.2	0.67883		11405.3	0.76184		11405.2	0.91497
11465.2	0.67921		11465.3	0.76387		11465.3	0.90248
11525.3	0.67717		11525.3	0.75907		11525.3	0.92095
11585.3	0.68126		11585.4	0.76346		11585.3	0.91071
11645.3	0.67835		11645.4	0.76088		11645.3	0.91306
11705.3	0.67669		11705.4	0.76371		11705.4	0.91346
11765.3	0.67536		11765.4	0.76113		11765.4	0.90164
11825.4	0.67626		11825.5	0.76318		11825.4	0.90451
11885.4	0.67686		11885.5	0.7608		11885.4	0.91007
11945.4	0.67432		11945.5	0.76004		11945.4	0.91473
12005.4	0.67469		12005.5	0.76095		12005.5	0.90696
12065.5	0.67249		12065.6	0.75798		12065.5	0.90687
12125.5	0.67111		12125.6	0.75576		12125.5	0.91162
12185.5	0.67111		12185.6	0.7589		12185.5	0.91002
12245.5	0.66781		12245.6	0.7527		12245.6	0.89737
12305.5	0.67222		12305.6	0.75711		12305.6	0.90868
12365.6	0.67116		12365.7	0.74995		12365.6	0.90435
12425.6	0.66804		12425.7	0.75294		12425.6	0.90375
12485.6	0.66964		12485.7	0.75096		12485.7	0.91554
12545.6	0.66893		12545.8	0.75141		12545.7	0.91016
12605.7	0.6653		12605.8	0.74762		12605.7	0.90656
12665.7	0.66476		12665.8	0.74922		12665.7	0.90286
12725.7	0.66351		12725.8	0.75168		12725.7	0.90465
12785.7	0.66652		12785.8	0.74819		12785.8	0.90523
12845.8	0.66152		12845.9	0.75324		12845.8	0.90698
12905.8	0.66089		12905.9	0.74666		12905.8	0.90713
12965.8	0.66136		12965.9	0.75085		12965.8	0.90749
13025.8	0.65986		13025.9	0.75101		13025.9	0.9152
13085.9	0.66043		13086	0.74998		13085.9	0.90463
13145.9	0.65861		13146	0.75117		13145.9	0.90315
13205.9	0.65886		13206	0.74872		13205.9	0.89734
13265.9	0.65839		13266	0.74265		13266	0.90522
13326	0.65554		13326.1	0.74783		13326	0.90382
13386	0.65745		13386.1	0.74429		13386	0.90214
13446	0.65443		13446.1	0.74438		13446	0.9124
13506	0.65432		13506.1	0.74313		13506	0.91433
13566.1	0.65626		13566.2	0.74378		13566.1	0.90886
13626.1	0.65498		13626.2	0.74188		13626.1	0.91481
13686.1	0.65265		13686.2	0.74623		13686.1	0.90346
13746.1	0.65139		13746.2	0.74177		13746.1	0.90748
13806.1	0.65207		13806.2	0.73983		13806.2	0.91068
13866.2	0.6513		13866.3	0.74265		13866.2	0.90735
13926.2	0.65244		13926.3	0.73772		13926.2	0.9035
13986.2	0.6517		13986.3	0.73621		13986.2	0.90678
14046.2	0.64787		14046.3	0.73722		14046.3	0.89961
14106.3	0.65055		14106.4	0.73661		14106.3	0.90829
14166.3	0.65182		14166.4	0.73275		14166.3	0.89692
14226.3	0.64938		14226.4	0.73804		14226.3	0.90864
14286.3	0.64618		14286.4	0.73588		14286.4	0.91808
14346.4	0.64613		14346.5	0.73619		14346.4	0.89711
14406.4	0.6449		14406.5	0.73463		14406.4	0.90401
14466.4	0.64947		14466.5	0.73134		14466.4	0.90758
14526.4	0.64876		14526.5	0.73109		14526.5	0.90652
14586.4	0.64493		14586.5	0.73541		14586.5	0.89017
14646.5	0.64343		14646.6	0.7346		14646.5	0.90344
14706.5	0.64212		14706.6	0.73593		14706.5	0.90525
14766.5	0.64062		14766.6	0.73443		14766.5	0.9065
14826.5	0.64259		14826.6	0.73153		14826.6	0.89827
14886.6	0.64062		14886.7	0.7302		14886.6	0.89946
14946.6	0.63841		14946.7	0.72993		14946.6	0.88979
15006.6	0.63937		15006.7	0.73113		15006.6	0.88639
15066.6	0.63788		15066.7	0.73446		15066.7	0.90098
15126.6	0.64041		15126.8	0.72928		15126.7	0.89358
15186.7	0.64042		15186.8	0.7333		15186.7	0.89803
15246.7	0.63582		15246.8	0.72929		15246.7	0.89467
15306.7	0.63495		15306.8	0.72684		15306.8	0.89306
15366.7	0.6346		15366.8	0.72843		15366.8	0.89661
15426.8	0.63582		15426.9	0.72602		15426.8	0.90122
15486.8	0.63682		15486.9	0.72617		15486.8	0.891
15546.8	0.63238		15546.9	0.72327		15546.8	0.90267
15606.8	0.63779		15606.9	0.72343		15606.9	0.89343
15666.9	0.63427		15667	0.72262		15666.9	0.89389
15726.9	0.63011		15727	0.72606		15726.9	0.8831
15786.9	0.63161		15787	0.72939		15786.9	0.89155
15846.9	0.63259		15847	0.7234		15847	0.89863
15907	0.63483		15907.1	0.72196		15907	0.89052
15967	0.63008		15967.1	0.72254		15967	0.89568
16027	0.6303		16027.1	0.71783		16027	0.89101
16087	0.62996		16087.1	0.71928		16087.1	0.89078
16147.1	0.62881		16147.2	0.72225		16147.1	0.88336
16207.1	0.62736		16207.2	0.71879		16207.1	0.88808
16267.1	0.6285		16267.2	0.72236		16267.1	0.88722
16327.1	0.62679		16327.2	0.72146		16327.2	0.89265
16387.2	0.62466		16387.3	0.71979		16387.2	0.89157
16447.2	0.62454		16447.3	0.71589		16447.2	0.89788
16507.2	0.62388		16507.3	0.71927		16507.2	0.89788
16567.2	0.62532		16567.3	0.7153		16567.2	0.8883
16627.3	0.62489		16627.3	0.7129		16627.3	0.89228
16687.3	0.623		16687.4	0.71717		16687.3	0.89746
16747.3	0.62479		16747.4	0.71713		16747.3	0.89258
16807.3	0.62047		16807.4	0.71485		16807.4	0.8914
16867.3	0.62024		16867.4	0.71941		16867.4	0.89142
16927.4	0.61988		16927.5	0.71736		16927.4	0.88987
16987.4	0.62085		16987.5	0.71353		16987.4	0.89257
17047.4	0.62213		17047.5	0.71277		17047.4	0.89651
17107.4	0.61738		17107.5	0.71123		17107.5	0.88933
17167.5	0.61713		17167.6	0.71319		17167.5	0.892
17227.5	0.61967		17227.6	0.71168		17227.5	0.8918
17287.5	0.61523		17287.6	0.71101		17287.5	0.89415
17347.5	0.6152		17347.6	0.71036		17347.6	0.89536
17407.6	0.61519		17407.7	0.71025		17407.6	0.90007
17467.6	0.61331		17467.7	0.7097		17467.6	0.88519
17527.6	0.61709		17527.7	0.70999		17527.6	0.8928
17587.6	0.61545		17587.7	0.70864		17587.7	0.88697
17647.6	0.61377		17647.8	0.71217		17647.7	0.89467
17707.6	0.61408		17707.8	0.70589		17707.7	0.89513
17767.7	0.61466		17767.8	0.70944		17767.7	0.88115
17827.7	0.61371		17827.8	0.70771		17827.8	0.89099
17887.7	0.61328		17887.8	0.70791		17887.8	0.88814
17947.7	0.61197		17947.9	0.70856		17947.8	0.89242
18007.8	0.6094		18007.9	0.7085		18007.8	0.88816
18067.8	0.6092		18067.9	0.708		18067.8	0.88382
18127.8	0.60924		18127.9	0.70577		18127.9	0.88114
18187.8	0.61148		18188	0.70356		18187.9	0.89101
18247.9	0.60895		18248	0.7041		18247.9	0.89377
18307.9	0.60867		18308	0.70072		18307.9	0.88937
18367.9	0.60868		18368	0.7002		18368	0.89494
18427.9	0.60924		18428.1	0.70421		18428	0.88749
18488	0.60753		18488.1	0.70019		18488	0.8903
18548	0.60973		18548.1	0.70245		18548	0.8813
18608	0.6076		18608.1	0.70462		18608.1	0.88905
18668	0.60734		18668.2	0.70104		18668.1	0.89167
18728	0.60515		18728.2	0.69675		18728.1	0.88336
18788.1	0.60503		18788.2	0.69957		18788.1	0.88812
18848.1	0.60536		18848.2	0.70265		18848.2	0.8858
18908.1	0.60489		18908.2	0.70379		18908.2	0.88457
18968.1	0.60507		18968.3	0.6978		18968.2	0.88125
19028.2	0.60389		19028.3	0.70331		19028.2	0.88319
19088.2	0.60254		19088.3	0.69925		19088.3	0.88443
19148.2	0.60407		19148.3	0.69878		19148.3	0.8857
19208.2	0.60461		19208.4	0.69705		19208.3	0.886
19268.3	0.60308		19268.4	0.69715		19268.3	0.88917
19328.3	0.59958		19328.4	0.7004		19328.3	0.8766
19388.3	0.60329		19388.4	0.69767		19388.4	0.89137
19448.3	0.60024		19448.5	0.69362		19448.4	0.89138
19508.3	0.59835		19508.5	0.6959		19508.4	0.88811
19568.4	0.5975		19568.5	0.6936		19568.4	0.88188
19628.4	0.59956		19628.5	0.69384		19628.5	0.881
19688.4	0.59614		19688.6	0.69826		19688.5	0.8817
19748.4	0.59897		19748.6	0.69491		19748.5	0.8844
19808.5	0.59903		19808.6	0.69386		19808.5	0.87794
19868.5	0.59607		19868.6	0.69433		19868.6	0.89555
19928.5	0.5965		19928.7	0.68903		19928.6	0.89512
19988.5	0.59292		19988.7	0.69127		19988.6	0.89161
20048.5	0.59283		20048.7	0.69593		20048.6	0.89316
20108.6	0.59589		20108.7	0.69216		20108.7	0.88466
20168.6	0.59438		20168.8	0.69345		20168.7	0.89888
20228.6	0.59378		20228.8	0.68773		20228.7	0.90031
20288.6	0.59408		20288.8	0.68973		20288.7	0.87866
20348.7	0.59298		20348.8	0.68875		20348.8	0.88056
20408.7	0.58957		20408.8	0.68895		20408.8	0.88247
20468.7	0.5926		20468.9	0.69185		20468.8	0.88753
20528.7	0.59103		20528.9	0.69304		20528.8	0.88729
20588.8	0.5915		20588.9	0.68967		20588.8	0.88179
20648.8	0.59176		20648.9	0.68766		20648.9	0.87771
20708.8	0.58925		20709	0.68903		20708.9	0.88529
20768.8	0.58943		20769	0.68961		20768.9	0.8777
20828.9	0.58918		20829	0.68784		20828.9	0.89469
20888.9	0.59024		20889	0.68771		20889	0.88963
20948.9	0.58762		20949.1	0.69097		20949	0.88469
21008.9	0.58843		21009.1	0.68965		21009	0.87862
21069	0.58502		21069.1	0.68688		21069	0.8816
21129	0.58698		21129.1	0.68849		21129.1	0.87831
21189	0.58339		21189.2	0.68548		21189.1	0.88083
21249	0.58879		21249.2	0.68721		21249.1	0.88447
21309	0.58674		21309.2	0.68785		21309.1	0.88568
21369.1	0.58696		21369.2	0.68338		21369.2	0.88427
21429.1	0.58366		21429.2	0.68499		21429.2	0.87771
21489.1	0.58656		21489.3	0.68543		21489.2	0.88037
21549.1	0.58538		21549.3	0.68345		21549.2	0.88624
21609.2	0.58271		21609.3	0.68343		21609.3	0.87491
21669.2	0.58344		21669.3	0.68472		21669.3	0.87842
21729.2	0.5842		21729.4	0.6836		21729.3	0.8898
21789.2	0.58214		21789.4	0.68211		21789.3	0.87635
21849.3	0.58013		21849.4	0.68248		21849.3	0.88259
21909.3	0.58304		21909.4	0.67996		21909.4	0.88237
21969.3	0.57965		21969.5	0.68094		21969.4	0.88201
22029.3	0.58001		22029.5	0.68061		22029.4	0.87818
22089.4	0.58129		22089.5	0.68397		22089.4	0.88707
22149.4	0.57817		22149.5	0.68106		22149.5	0.87392
22209.4	0.58268		22209.6	0.68081		22209.5	0.88522
22269.4	0.5782		22269.6	0.6796		22269.5	0.87398
22329.5	0.57913		22329.6	0.67871		22329.5	0.8837
22389.5	0.57979		22389.6	0.67846		22389.6	0.88183
22449.5	0.5765		22449.7	0.67553		22449.6	0.88358
22509.5	0.57991		22509.7	0.67685		22509.6	0.88296
22569.6	0.57486		22569.7	0.67675		22569.6	0.87721
22629.6	0.57574		22629.7	0.67647		22629.7	0.87668
22689.6	0.57802		22689.8	0.6765		22689.7	0.89475
22749.6	0.57411		22749.8	0.67491		22749.7	0.87936
22809.7	0.57434		22809.8	0.67507		22809.7	0.87693
22869.7	0.57231		22869.8	0.67693		22869.8	0.87983
22929.7	0.57239		22929.8	0.67588		22929.8	0.87587
22989.7	0.57522		22989.9	0.677		22989.8	0.89263
23049.8	0.57183		23049.9	0.67469		23049.8	0.8819
23109.8	0.57129		23109.9	0.67964		23109.9	0.88209
23169.8	0.57155		23169.9	0.67748		23169.9	0.88146
23229.8	0.57009		23230	0.67392		23229.9	0.87971
23289.9	0.56902		23290	0.67411		23289.9	0.87198
23349.9	0.57024		23350	0.67309		23350	0.8782
23409.9	0.56853		23410	0.67091		23410	0.86941
23469.9	0.56916		23470.1	0.67427		23470	0.86722
23530	0.56916		23530.1	0.67317		23530	0.87487
23590	0.56569		23590.1	0.67036		23590.1	0.8863
23650	0.5679		23650.1	0.67275		23650.1	0.87754
23710	0.56821		23710.1	0.66729		23710.1	0.87285
23770.1	0.56524		23770.2	0.67187		23770.1	0.87718
23830.1	0.56721		23830.2	0.67397		23830.2	0.88793
23890.1	0.56463		23890.2	0.67066		23890.2	0.87612
23950.1	0.56272		23950.3	0.66667		23950.2	0.87066
24010.2	0.5661		24010.3	0.67126		24010.2	0.87438
24070.2	0.56354		24070.3	0.66991		24070.3	0.87028
24130.2	0.56409		24130.3	0.66643		24130.3	0.86646
24190.2	0.56246		24190.4	0.66965		24190.3	0.87549
24250.3	0.55944		24250.4	0.6682		24250.3	0.87232
24310.3	0.56197		24310.4	0.67078		24310.4	0.87301
24370.3	0.56117		24370.4	0.66872		24370.4	0.86518
24430.3	0.55889		24430.4	0.66533		24430.4	0.88247
24490.3	0.55977		24490.5	0.66284		24490.4	0.87064
24550.4	0.5593		24550.5	0.67238		24550.5	0.869
24610.4	0.56322		24610.5	0.66905		24610.5	0.87505
24670.4	0.55948		24670.5	0.66683		24670.5	0.87602
24730.4	0.55812		24730.6	0.66494		24730.5	0.87216
24790.5	0.55897		24790.6	0.66695		24790.6	0.86671
24850.5	0.55914		24850.6	0.66351		24850.6	0.87371
24910.5	0.56132		24910.6	0.66601		24910.6	0.87116
24970.5	0.55663		24970.7	0.66715		24970.6	0.87181
25030.6	0.55687		25030.7	0.66208		25030.7	0.86957
25090.6	0.5574		25090.7	0.6642		25090.7	0.8759
25150.6	0.55794		25150.7	0.66468		25150.7	0.86494
25210.6	0.55541		25210.8	0.66295		25210.7	0.87221
25270.7	0.55461		25270.8	0.66256		25270.8	0.8754
25330.7	0.55634		25330.8	0.66405		25330.8	0.86844
25390.7	0.55689		25390.8	0.65967		25390.8	0.87192
25450.7	0.55697		25450.9	0.66348		25450.8	0.87694
25510.8	0.55495		25510.9	0.66632		25510.9	0.86414
25570.8	0.55579		25570.9	0.65983		25570.9	0.87084
25630.8	0.55247		25630.9	0.66393		25630.9	0.87061
25690.8	0.55425		25691	0.6608		25690.9	0.86645
25750.8	0.55242		25751	0.66174		25751	0.87803
25810.9	0.55222		25811	0.65778		25811	0.85637
25870.9	0.5473		25871	0.66064		25871	0.87035
25930.9	0.54904		25931.1	0.6628		25931	0.86865
25990.9	0.55093		25991.1	0.66812		25991.1	0.86801
26051	0.54969		26051.1	0.65721		26051.1	0.87407
26111	0.54682		26111.1	0.66385		26111.1	0.86277
26171	0.54855		26171.2	0.66097		26171.1	0.86607
26231	0.5482		26231.2	0.65622		26231.2	0.86555
26291.1	0.54726		26291.2	0.65842		26291.2	0.88617
26351.1	0.54589		26351.2	0.65817		26351.2	0.87015
26411.1	0.54534		26411.3	0.65771		26411.2	0.86842
26471.1	0.54492		26471.3	0.65824		26471.3	0.87552
26531.2	0.54525		26531.3	0.65529		26531.3	0.87818
26591.2	0.54516		26591.3	0.65846		26591.3	0.87327
26651.2	0.54261		26651.3	0.65603		26651.3	0.87453
26711.2	0.5454		26711.4	0.65256		26711.3	0.86459
26771.3	0.5444		26771.4	0.65695		26771.4	0.87034
26831.3	0.54366		26831.4	0.65616		26831.4	0.87529
26891.3	0.5424		26891.4	0.6571		26891.4	0.86455
26951.3	0.54206		26951.5	0.65343		26951.4	0.85485
27011.4	0.54503		27011.5	0.65406		27011.5	0.85925
27071.4	0.54154		27071.5	0.65322		27071.5	0.86024
27131.4	0.54362		27131.5	0.65471		27131.5	0.88044
27191.4	0.54317		27191.5	0.65236		27191.5	0.86541
27251.5	0.54273		27251.6	0.65206		27251.6	0.86891
27311.5	0.5405		27311.6	0.65202		27311.6	0.86532
27371.5	0.54202		27371.6	0.65066		27371.6	0.867
27431.5	0.54086		27431.6	0.6502		27431.6	0.8655
27491.6	0.53781		27491.7	0.6529		27491.7	0.86478
27551.6	0.53901		27551.7	0.6519		27551.7	0.86742
27611.6	0.53795		27611.7	0.65134		27611.7	0.8697
27671.6	0.53487		27671.7	0.64836		27671.7	0.86769
27731.7	0.5362		27731.8	0.65		27731.8	0.86702
27791.7	0.53636		27791.8	0.65014		27791.8	0.87884
27851.7	0.5363		27851.8	0.65334		27851.8	0.85917
27911.7	0.53735		27911.8	0.64834		27911.8	0.87436
27971.8	0.53299		27971.9	0.64851		27971.9	0.85517
28031.8	0.53855		28031.9	0.64808		28031.9	0.87443
28091.8	0.53591		28091.9	0.64687		28091.9	0.86284
28151.8	0.53478		28151.9	0.65341		28151.9	0.86579
28211.8	0.53354		28212	0.64566		28212	0.87124
28271.9	0.53485		28272	0.64442		28272	0.85996
28331.9	0.53749		28332	0.65065		28332	0.86391
28391.9	0.53174		28392	0.64465		28392	0.86183
28451.9	0.53263		28452.1	0.64496		28452.1	0.86391
28512	0.53473		28512.1	0.64462		28512.1	0.86469
28572	0.53438		28572.1	0.64475		28572.1	0.86847
28632	0.53231		28632.1	0.64776		28632.1	0.85918
28692	0.53118		28692.1	0.64679		28692.1	0.8527
28752.1	0.53241		28752.2	0.64719		28752.2	0.85755
28812.1	0.53302		28812.2	0.64668		28812.2	0.855
28872.1	0.53		28872.2	0.64472		28872.2	0.85336
28932.1	0.53012		28932.3	0.6431		28932.3	0.84554
28992.2	0.53023		28992.3	0.64628		28992.3	0.84056
29052.2	0.53009		29052.3	0.64415		29052.3	0.84688
29112.2	0.5278		29112.3	0.6406		29112.3	0.86402
29172.2	0.52906		29172.4	0.64336		29172.4	0.85006
29232.2	0.52741		29232.4	0.64367		29232.4	0.85401
29292.3	0.52631		29292.4	0.64669		29292.4	0.83981
29352.3	0.52625		29352.4	0.64501		29352.4	0.85093
29412.3	0.52759		29412.5	0.64122		29412.4	0.83799
29472.3	0.5276		29472.5	0.64329		29472.5	0.83617
29532.4	0.52672		29532.5	0.64051		29532.5	0.84317
29592.4	0.52507		29592.5	0.6415		29592.5	0.8447
29652.4	0.5255		29652.5	0.64158		29652.6	0.84323
29712.4	0.52293		29712.6	0.64088		29712.6	0.85122
29772.5	0.52358		29772.6	0.64045		29772.6	0.84886
29832.5	0.52511		29832.6	0.63737		29832.6	0.84384
29892.5	0.5222		29892.7	0.63952		29892.6	0.85176
29952.6	0.52455		29952.7	0.64193		29952.7	0.83918
30012.6	0.52431		30012.7	0.6403		30012.7	0.84474
30072.6	0.5236		30072.7	0.63903		30072.7	0.85341
30132.6	0.52072		30132.8	0.64081		30132.7	0.84119
30192.7	0.52044		30192.8	0.64126		30192.8	0.84481
30252.7	0.52403		30252.8	0.63905		30252.8	0.84451
30312.7	0.52093		30312.8	0.63846		30312.8	0.85013
30372.7	0.51852		30372.9	0.63902		30372.8	0.84051
30432.7	0.51969		30432.9	0.64079		30432.8	0.84071
30492.8	0.51971		30492.9	0.63822		30492.9	0.83855
30552.8	0.51805		30552.9	0.63618		30552.9	0.85064
30612.8	0.51893		30613	0.63992		30612.9	0.8398
30672.8	0.51674		30673	0.63813		30672.9	0.8488
30732.9	0.52078		30733	0.63371		30733	0.85209
30792.9	0.52164		30793	0.63866		30793	0.84187
30852.9	0.51852		30853	0.63489		30853	0.84555
30912.9	0.51704		30913.1	0.63499		30913	0.8404
30973	0.5153		30973.1	0.63786		30973.1	0.84116
31033	0.51615		31033.1	0.63366		31033.1	0.84415
31093	0.51974		31093.1	0.63433		31093.1	0.84475
31153	0.51796		31153.2	0.63521		31153.1	0.84996
31213.1	0.5149		31213.2	0.63431		31213.2	0.84268
31273.1	0.51594		31273.2	0.63907		31273.2	0.85011
31333.1	0.51306		31333.2	0.6363		31333.2	0.84715
31393.1	0.51412		31393.3	0.63437		31393.2	0.84392
31453.2	0.51402		31453.3	0.63468		31453.2	0.84339
31513.2	0.51746		31513.3	0.62879		31513.3	0.85087
31573.2	0.51294		31573.3	0.63275		31573.3	0.83618
31633.2	0.51164		31633.4	0.63392		31633.3	0.84629
31693.3	0.51365		31693.4	0.63169		31693.3	0.8335
31753.3	0.51036		31753.4	0.63481		31753.4	0.83813
31813.3	0.50999		31813.4	0.63021		31813.4	0.84487
31873.3	0.51438		31873.5	0.63284		31873.4	0.8371
31933.4	0.50885		31933.5	0.63128		31933.4	0.84699
31993.4	0.51017		31993.5	0.62796		31993.5	0.83843
32053.4	0.50955		32053.5	0.62981		32053.5	0.83836
32113.4	0.51033		32113.6	0.63058		32113.5	0.83807
32173.4	0.50742		32173.6	0.6313		32173.5	0.84033
32233.5	0.51111		32233.6	0.63003		32233.6	0.83637
32293.5	0.5079		32293.6	0.62788		32293.6	0.84713
32353.5	0.50636		32353.7	0.62954		32353.6	0.83497
32413.5	0.50602		32413.7	0.63026		32413.6	0.84453
32473.6	0.50777		32473.7	0.62755		32473.7	0.83635
32533.6	0.50677		32533.7	0.62593		32533.7	0.83593
32593.6	0.5049		32593.8	0.62871		32593.7	0.83975
32653.6	0.5058		32653.8	0.62757		32653.7	0.83729
32713.7	0.50468		32713.8	0.62674		32713.8	0.83677
32773.7	0.50482		32773.8	0.62551		32773.8	0.82863
32833.7	0.5056		32833.9	0.62494		32833.8	0.83796
32893.8	0.50568		32893.9	0.62254		32893.8	0.83959
32953.8	0.50164		32953.9	0.62526		32953.9	0.83954
33013.8	0.50212		33013.9	0.62653		33013.9	0.84674
33073.8	0.50233		33074	0.62521		33073.9	0.83783
33133.8	0.50318		33134	0.62533		33133.9	0.84404
33193.9	0.50255		33194	0.62493		33194	0.8481
33253.9	0.49989		33254	0.62715		33254	0.84426
33313.9	0.50063		33314	0.62612		33314	0.856
33373.9	0.50057		33374.1	0.62421		33374	0.84546
33434	0.49877		33434.1	0.62478		33434.1	0.84731
33494	0.49864		33494.1	0.62705		33494.1	0.83552
33554	0.49841		33554.1	0.62405		33554.1	0.83763
33614	0.49852		33614.2	0.61915		33614.1	0.83715
33674	0.49866		33674.2	0.62783		33674.2	0.84152
33734.1	0.49862		33734.2	0.62649		33734.2	0.84073
33794.1	0.49751		33794.2	0.62316		33794.2	0.83277
33854.1	0.49731		33854.3	0.62569		33854.2	0.83826
33914.1	0.49708		33914.3	0.62351		33914.2	0.8334
33974.1	0.49795		33974.3	0.62494		33974.3	0.82849
34034.2	0.49653		34034.3	0.62317		34034.3	0.84216
34094.2	0.49501		34094.4	0.62465		34094.3	0.8293
34154.2	0.49578		34154.4	0.62659		34154.3	0.83426
34214.2	0.4957		34214.4	0.62028		34214.4	0.84227
34274.3	0.49548		34274.4	0.62		34274.4	0.84155
34334.3	0.49592		34334.5	0.62221		34334.4	0.83498
34394.3	0.4947		34394.5	0.61699		34394.4	0.83436
34454.3	0.49162		34454.5	0.62086		34454.5	0.83381
34514.3	0.49442		34514.5	0.62166		34514.5	0.8364
34574.4	0.49231		34574.6	0.62206		34574.5	0.8395
34634.4	0.49233		34634.6	0.62029		34634.5	0.83447
34694.4	0.49143		34694.6	0.622		34694.6	0.83566
34754.5	0.49186		34754.6	0.61953		34754.6	0.83457
34814.5	0.48959		34814.6	0.62232		34814.6	0.83264
34874.5	0.49049		34874.7	0.61787		34874.6	0.8371
34934.5	0.49035		34934.7	0.61786		34934.7	0.83299
34994.6	0.49125		34994.7	0.61639		34994.7	0.83025
35054.6	0.48822		35054.7	0.6179		35054.7	0.84101
35114.6	0.48904		35114.8	0.6186		35114.7	0.82938
35174.6	0.48683		35174.8	0.61706		35174.8	0.83446
35234.7	0.487		35234.8	0.61444		35234.8	0.83901
35294.7	0.49153		35294.8	0.61869		35294.8	0.8234
35354.7	0.48953		35354.9	0.6177		35354.8	0.83542
35414.7	0.48649		35414.9	0.62257		35414.9	0.83543
35474.8	0.48856		35474.9	0.61735		35474.9	0.83795
35534.8	0.48597		35534.9	0.6178		35534.9	0.83418
35594.8	0.48542		35594.9	0.61978		35594.9	0.82573
35654.8	0.48781		35655	0.61711		35654.9	0.8245
35714.9	0.48645		35715	0.61276		35715	0.83271
35774.9	0.48674		35775	0.61241		35775	0.83862
35834.9	0.48674		35835	0.61597		35835	0.82571
35894.9	0.48546		35895.1	0.61683		35895	0.82304
35955	0.48328		35955.1	0.61639		35955.1	0.83659
36015	0.48193		36015.1	0.61623		36015.1	0.83666
36075	0.48467		36075.1	0.61755		36075.1	0.8391
36135	0.48422		36135.2	0.61434		36135.1	0.82813
36195	0.4868		36195.2	0.61247		36195.2	0.83029
36255.1	0.4817		36255.2	0.61502		36255.2	0.82683
36315.1	0.48262		36315.2	0.61307		36315.2	0.82759
36375.1	0.48348		36375.2	0.6135		36375.2	0.8316
36435.1	0.48191		36435.3	0.61284		36435.3	0.83031
36495.2	0.48191		36495.3	0.60963		36495.3	0.82261
36555.2	0.48033		36555.3	0.61205		36555.3	0.8272
36615.2	0.48133		36615.3	0.61167		36615.3	0.82434
36675.2	0.47952		36675.4	0.60964		36675.3	0.82192
36735.3	0.48409		36735.4	0.61087		36735.4	0.82451
36795.3	0.47871		36795.4	0.61411		36795.4	0.82613
36855.3	0.47884		36855.4	0.60989		36855.4	0.82489
36915.3	0.48043		36915.5	0.6123		36915.4	0.8232
36975.4	0.47808		36975.5	0.6104		36975.5	0.83565
37035.4	0.47941		37035.5	0.61202		37035.5	0.82409
37095.4	0.47776		37095.5	0.60907		37095.5	0.82752
37155.5	0.47851		37155.5	0.61001		37155.5	0.82525
37215.5	0.47928		37215.6	0.60943		37215.6	0.82612
37275.5	0.4808		37275.6	0.61006		37275.6	0.83389
37335.5	0.47967		37335.6	0.6079		37335.6	0.82944
37395.6	0.47938		37395.6	0.61007		37395.6	0.82806
37455.6	0.47688		37455.7	0.60781		37455.7	0.83379
37515.6	0.47635		37515.7	0.61023		37515.7	0.8268
37575.6	0.47501		37575.7	0.61267		37575.7	0.82085
37635.7	0.47651		37635.7	0.60664		37635.7	0.82634
37695.7	0.47336		37695.8	0.61172		37695.7	0.82899
37755.7	0.47371		37755.8	0.60988		37755.8	0.81919
37815.7	0.47481		37815.8	0.60755		37815.8	0.83784
37875.8	0.47445		37875.8	0.60759		37875.8	0.82994
37935.8	0.47516		37935.9	0.60907		37935.8	0.82944
37995.8	0.47521		37995.9	0.60952		37995.9	0.82055
38055.8	0.47331		38055.9	0.61041		38055.9	0.82504
38115.9	0.47232		38115.9	0.60596		38115.9	0.82624
38175.9	0.47157		38176	0.61054		38175.9	0.83509
38235.9	0.47382		38236	0.60757		38236	0.82655
38295.9	0.47199		38296	0.60638		38296	0.83467
38356	0.47171		38356	0.60877		38356	0.82229
38416	0.46982		38416.1	0.6057		38416	0.82558
38476	0.46969		38476.1	0.60459		38476.1	0.82786
38536.1	0.46787		38536.1	0.60582		38536.1	0.82737
38596.1	0.47049		38596.1	0.60513		38596.1	0.82181
38656.1	0.46955		38656.1	0.60407		38656.1	0.83717
38716.1	0.46743		38716.2	0.60595		38716.2	0.81366
38776.1	0.46968		38776.2	0.60477		38776.2	0.8297
38836.2	0.46963		38836.2	0.60859		38836.2	0.82051
38896.2	0.46683		38896.2	0.60612		38896.2	0.82208
38956.2	0.46988		38956.3	0.60367		38956.3	0.8453
39016.2	0.46874		39016.3	0.60437		39016.3	0.82408
39076.3	0.46804		39076.3	0.60269		39076.3	0.82078
39136.3	0.4662		39136.3	0.60824		39136.3	0.83146
39196.3	0.46696		39196.3	0.60373		39196.4	0.83591
39256.3	0.46912		39256.4	0.60557		39256.4	0.82034
39316.4	0.466		39316.4	0.60447		39316.4	0.82125
39376.4	0.46358		39376.4	0.6039		39376.4	0.82357
39436.4	0.46306		39436.4	0.60524		39436.5	0.83175
39496.4	0.46556		39496.5	0.60562		39496.5	0.82149
39556.5	0.46301		39556.5	0.60436		39556.5	0.82206
39616.5	0.46391		39616.5	0.60659		39616.5	0.82611
39676.5	0.46319		39676.5	0.6013		39676.6	0.8265
39736.5	0.46382		39736.5	0.60464		39736.6	0.83025
39796.6	0.46232		39796.6	0.60025		39796.6	0.8171
39856.6	0.46354		39856.6	0.60168		39856.6	0.82451
39916.6	0.46432		39916.6	0.60142		39916.7	0.8336
39976.6	0.46103		39976.7	0.60077		39976.7	0.82159
40036.7	0.46173		40036.7	0.60183		40036.7	0.82981
40096.7	0.46338		40096.7	0.60409		40096.7	0.83662
40156.7	0.46043		40156.7	0.5996		40156.7	0.82543
40216.8	0.46296		40216.7	0.59917		40216.8	0.8192
40276.8	0.46177		40276.8	0.5993		40276.8	0.83146
40336.8	0.46146		40336.8	0.59986		40336.8	0.82098
40396.8	0.45997		40396.8	0.60097		40396.8	0.82574
			40456.8	0.59986		40456.9	0.82218
			40516.9	0.5999		40516.9	0.83469
			40576.9	0.60533		40576.9	0.83192
			40636.9	0.60323		40636.9	0.82924
			40696.9	0.60287		40696.9	0.82621
			40757	0.59816		40757	0.8192
			40817	0.60261		40817	0.8245
			40877	0.60069		40877	0.82928
			40937	0.59581		40937	0.82759
			40997.1	0.60014		40997.1	0.83002
			41057.1	0.5982		41057.1	0.82322
			41117.1	0.59849		41117.1	0.82432
			41177.1	0.59958		41177.1	0.8167
			41237.2	0.5965		41237.2	0.83217
			41297.2	0.59949		41297.2	0.83944
			41357.2	0.59452		41357.2	0.83659
			41417.2	0.59757		41417.2	0.827
			41477.3	0.59536		41477.3	0.82919
			41537.3	0.59604		41537.3	0.8227
			41597.3	0.59359		41597.3	0.82973
			41657.3	0.59762		41657.3	0.82561
			41717.3	0.59869		41717.4	0.82225
			41777.4	0.59758		41777.4	0.81633
			41837.4	0.5948		41837.4	0.82589
			41897.4	0.59205		41897.4	0.81703
			41957.4	0.59524		41957.5	0.81827
			42017.5	0.59677		42017.5	0.81068
			42077.5	0.59203		42077.5	0.81752
			42137.5	0.59325		42137.5	0.81493
			42197.5	0.59152		42197.6	0.81674
			42257.5	0.59611		42257.6	0.81299
			42317.6	0.59428		42317.6	0.824
			42377.6	0.59623		42377.6	0.81816
			42437.6	0.594		42437.7	0.81184
			42497.6	0.5947		42497.7	0.81832
			42557.7	0.594		42557.7	0.81521
			42617.7	0.59232		42617.7	0.81129
			42677.7	0.58974		42677.8	0.8156
			42737.7	0.59588		42737.8	0.80848
			42797.8	0.59066		42797.8	0.81819
			42857.8	0.58828		42857.8	0.81778
			42917.8	0.59036		42917.9	0.81242
			42977.8	0.58899		42977.9	0.81313
			43037.9	0.59311		43037.9	0.81611
			43097.9	0.59228		43097.9	0.81654
			43157.9	0.59192		43158	0.81655
			43217.9	0.59275		43218	0.80634
			43278	0.59095		43278	0.81615
			43338	0.59164		43338	0.80676
			43398	0.58956		43398.1	0.80781
			43458	0.5866		43458.1	0.82164
			43518.1	0.58965		43518.1	0.82185
			43578.1	0.58689		43578.1	0.81919
			43638.1	0.58767		43638.1	0.81741
			43698.1	0.58706		43698.2	0.81308
			43758.2	0.58993		43758.2	0.82051
			43818.2	0.58835		43818.2	0.81221
			43878.2	0.59113		43878.2	0.80982
			43938.2	0.59145		43938.3	0.80926
			43998.3	0.59053		43998.3	0.81246
			44058.3	0.58843		44058.3	0.81618
			44118.3	0.58833		44118.3	0.81362
			44178.3	0.58864		44178.3	0.81326
			44238.4	0.58364		44238.4	0.80904
			44298.4	0.58806		44298.4	0.81838
			44358.4	0.58623		44358.4	0.81204
			44418.4	0.58682		44418.4	0.8179
			44478.5	0.58672		44478.4	0.81219
			44538.5	0.58629		44538.5	0.81982
			44598.5	0.58673		44598.5	0.81193
			44658.5	0.5836		44658.5	0.80685
			44718.5	0.58671		44718.5	0.807
			44778.6	0.58311		44778.6	0.80989
			44838.6	0.58901		44838.6	0.81814
			44898.6	0.58435		44898.6	0.80808
			44958.6	0.58764		44958.6	0.81157
			45018.7	0.58165		45018.7	0.81563
			45078.7	0.58312		45078.7	0.81193
			45138.7	0.58494		45138.7	0.81801
			45198.7	0.58805		45198.7	0.81499
			45258.8	0.58632		45258.7	0.80864
			45318.8	0.58339		45318.8	0.81215
			45378.8	0.58289		45378.8	0.81576
			45438.8	0.58402		45438.8	0.81419
			45498.9	0.58521		45498.8	0.8117
			45558.9	0.58534		45558.9	0.80821
			45618.9	0.58464		45618.9	0.80787
			45678.9	0.58044		45678.9	0.81006
			45739	0.58259		45738.9	0.80624
			45799	0.57909		45799	0.80391
			45859	0.58072		45859	0.81315
			45919	0.58278		45919	0.82017
			45979	0.5791		45979	0.80821
			46039.1	0.58316		46039.1	0.80897
			46099.1	0.58369		46099.1	0.81232
			46159.1	0.58238		46159.1	0.80801
			46219.1	0.58063		46219.1	0.81092
			46279.2	0.58107		46279.1	0.80941
			46339.2	0.58215		46339.2	0.81529
			46399.2	0.58146		46399.2	0.8123
			46459.2	0.57993		46459.2	0.80568
			46519.2	0.58195		46519.2	0.80993
			46579.3	0.57857		46579.3	0.80262
			46639.3	0.57854		46639.3	0.81776
			46699.3	0.57894		46699.3	0.79789
			46759.3	0.57938		46759.3	0.82031
			46819.4	0.57805		46819.4	0.81562
			46879.4	0.57953		46879.4	0.81551
			46939.4	0.57668		46939.4	0.80341
			46999.4	0.58318		46999.4	0.80568
			47059.5	0.5772		47059.4	0.80628
			47119.5	0.57718		47119.5	0.80318
			47179.5	0.57853		47179.5	0.80778
			47239.5	0.57527		47239.5	0.81336
			47299.6	0.57662		47299.5	0.8107
			47359.6	0.57788		47359.6	0.80598
			47419.6	0.57625		47419.6	0.81984
			47479.6	0.58031		47479.6	0.81947
			47539.7	0.57875		47539.6	0.80663
			47599.7	0.57955		47599.7	0.8225
			47659.7	0.57774		47659.7	0.80916
			47719.7	0.57901		47719.7	0.80529
			47779.7	0.57674		47779.7	0.81209
			47839.8	0.57707		47839.8	0.81085
			47899.8	0.5726		47899.8	0.79552
			47959.8	0.57773		47959.8	0.80516
			48019.8	0.57746		48019.8	0.81401
			48079.9	0.57444		48079.8	0.82198
			48139.9	0.5746		48139.9	0.81369
			48199.9	0.57487		48199.9	0.81931
			48259.9	0.57331		48259.9	0.81312
			48320	0.57862		48319.9	0.80864
			48380	0.57735		48380	0.80349
			48440	0.5743		48440	0.80683
			48500	0.5747		48500	0.81023
			48560	0.57233		48560	0.80792
			48620.1	0.57355		48620.1	0.80671
			48680.1	0.57415		48680.1	0.81167
			48740.1	0.57146		48740.1	0.80365
			48800.1	0.57305		48800.1	0.80856
			48860.2	0.57243		48860.2	0.81229
			48920.2	0.57367		48920.2	0.79976
			48980.2	0.57352		48980.2	0.8162
			49040.2	0.56993		49040.2	0.80229
			49100.2	0.57218		49100.3	0.80739
			49160.3	0.57159		49160.3	0.8025
			49220.3	0.57243		49220.3	0.80423
			49280.3	0.56963		49280.3	0.7987
			49340.3	0.56933		49340.4	0.80209
			49400.4	0.56652		49400.4	0.80785
			49460.4	0.57494		49460.4	0.81125
			49520.4	0.56953		49520.4	0.80484
			49580.4	0.57094		49580.5	0.80075
			49640.5	0.5678		49640.5	0.80953
			49700.5	0.57056		49700.5	0.814
			49760.5	0.56858		49760.5	0.7994
			49820.5	0.57172		49820.6	0.8058
			49880.5	0.5704		49880.6	0.80569
			49940.6	0.56774		49940.6	0.80683
			50000.6	0.56751		50000.6	0.80937
			50060.6	0.57344		50060.7	0.80842
			50120.6	0.56417		50120.7	0.81448
			50180.7	0.56948		50180.7	0.79975
			50240.7	0.56626		50240.7	0.8024
			50300.7	0.56715		50300.8	0.80766
			50360.7	0.56837		50360.8	0.80295
			50420.7	0.56756		50420.8	0.79843
			50480.8	0.56548		50480.8	0.79976
			50540.8	0.57011		50540.8	0.79963
			50600.8	0.57181		50600.9	0.80189
			50660.8	0.56612		50660.9	0.80574
			50720.9	0.56559		50720.9	0.80212
			50780.9	0.56898		50780.9	0.80978
			50840.9	0.5657		50841	0.81128
			50900.9	0.56965		50901	0.81276
			50961	0.57072		50961	0.81341
			51021	0.56943		51021.1	0.80595
			51081	0.56764		51081.1	0.7942
			51141	0.5706		51141.1	0.7993
			51201.1	0.56577		51201.1	0.79538
			51261.1	0.56772		51261.1	0.80891
			51321.1	0.5666		51321.2	0.79798
			51381.1	0.56658		51381.2	0.80202
			51441.1	0.56506		51441.2	0.79946
			51501.2	0.56713		51501.2	0.8052
			51561.2	0.56457		51561.3	0.73968
			51621.2	0.56654		51621.3	0.73162
			51681.2	0.56694		51681.3	0.71052
			51741.3	0.56339		51741.3	0.79387
			51801.3	0.56537		51801.3	0.73398
			51861.3	0.56499		51861.4	0.74609
			51921.3	0.56237		51921.4	0.75754
			51981.3	0.56304		51981.4	0.76827
			52041.4	0.56255		52041.4	0.76164
			52101.4	0.56208		52101.5	0.77092
			52161.4	0.56186		52161.5	0.77989
			52221.4	0.56121		52221.5	0.76094
			52281.5	0.56162		52281.5	0.75828
			52341.5	0.56304		52341.6	0.75156
			52401.5	0.5654		52401.6	0.75132
			52461.5	0.56159		52461.6	0.7598
			52521.6	0.55867		52521.6	0.75261
			52581.6	0.56243		52581.6	0.75001
			52641.6	0.56739		52641.7	0.75242
			52701.6	0.56136		52701.7	0.76124
			52761.7	0.5602		52761.7	0.76127
			52821.7	0.56066		52821.7	0.76829
			52881.7	0.56245		52881.8	0.77201
			52941.7	0.55983		52941.8	0.75715
			53001.7	0.5586		53001.8	0.75566
			53061.8	0.56051		53061.8	0.76019
			53121.8	0.56197		53121.9	0.75593
			53181.8	0.56235		53181.9	0.75948
			53241.8	0.55767		53241.9	0.75825
			53301.9	0.56019		53301.9	0.77217
			53361.9	0.55991		53362	0.74749
			53421.9	0.55813		53422	0.74565
			53481.9	0.55843		53482	0.73504
			53541.9	0.55839		53542	0.73283
			53602	0.56166		53602.1	0.72899
			53662	0.5617		53662.1	0.72265
			53722	0.55658		53722.1	0.73125
			53782	0.55874		53782.1	0.72926
			53842.1	0.55731		53842.1	0.72968
			53902.1	0.55999		53902.2	0.73724
			53962.1	0.55686		53962.2	0.73914
			54022.1	0.55516		54022.2	0.73204
			54082.2	0.55628		54082.2	0.73628
			54142.2	0.55685		54142.3	0.73836
			54202.2	0.55585		54202.3	0.74195
			54262.2	0.55722		54262.3	0.73526
			54322.3	0.56099		54322.3	0.7433
			54382.3	0.55673		54382.4	0.72915
			54442.3	0.55519		54442.4	0.71765
			54502.3	0.5531		54502.4	0.71562
			54562.4	0.55646		54562.4	0.72094
			54622.4	0.55767		54622.5	0.72811
			54682.4	0.55618		54682.5	0.72909
			54742.5	0.55749		54742.5	0.72577
			54802.5	0.55252		54802.5	0.7316
			54862.5	0.55226		54862.6	0.72933
			54922.5	0.55308		54922.6	0.73122
			54982.5	0.55626		54982.6	0.71734
			55042.6	0.55358		55042.6	0.72661
			55102.6	0.55333		55102.6	0.7193
			55162.6	0.54992		55162.7	0.72181
			55222.6	0.54968		55222.7	0.72784
			55282.7	0.551		55282.7	0.72627
			55342.7	0.55193		55342.8	0.71817
			55402.7	0.55302		55402.8	0.71669
			55462.7	0.55314		55462.8	0.71662
			55522.8	0.55219		55522.8	0.71547
			55582.8	0.554		55582.8	0.71907
			55642.8	0.55154		55642.9	0.72993
			55702.8	0.54922		55702.9	0.72568
			55762.9	0.55107		55762.9	0.72496
			55822.9	0.54912		55822.9	0.71989
			55882.9	0.55135		55883	0.72006
			55942.9	0.54957		55943	0.72354
			56003	0.55012		56003	0.73392
			56063	0.55168		56063	0.737
			56123	0.5517		56123	0.72048
			56183	0.54692		56183.1	0.72548
			56243	0.55002		56243.1	0.71375
			56303.1	0.55085		56303.1	0.72183
			56363.1	0.54738		56363.1	0.71375
			56423.1	0.55249		56423.2	0.7158
			56483.1	0.54847		56483.2	0.70461
			56543.2	0.54865		56543.2	0.72426
			56603.2	0.55219		56603.2	0.72362
			56663.2	0.55126		56663.3	0.71534
			56723.2	0.54795		56723.3	0.71213
			56783.3	0.55155		56783.3	0.71416
			56843.3	0.54969		56843.3	0.71582
			56903.3	0.54736		56903.4	0.72094
			56963.3	0.54541		56963.4	0.71442
			57023.4	0.54308		57023.4	0.71032
			57083.4	0.54463		57083.4	0.71771
			57143.4	0.55066		57143.5	0.71972
			57203.4	0.54544		57203.5	0.72406
			57263.5	0.54451		57263.5	0.72167
			57323.5	0.5466		57323.5	0.72264
			57383.5	0.54678		57383.6	0.71364
			57443.5	0.54474		57443.6	0.73023
			57503.6	0.54861		57503.6	0.73219
			57563.6	0.54585		57563.6	0.72614
			57623.6	0.54819		57623.7	0.7154
			57683.6	0.55074		57683.7	0.71538
			57743.7	0.54374		57743.7	0.72168
			57803.7	0.54464		57803.7	0.72168
			57863.7	0.54454		57863.7	0.721
			57923.7	0.54412		57923.8	0.71972
			57983.8	0.54704		57983.8	0.71641
			58043.8	0.54582		58043.8	0.71712
			58103.8	0.54316		58103.8	0.73098
			58163.8	0.54561		58163.9	0.7321
			58223.9	0.54361		58223.9	0.7303
			58283.9	0.54416		58283.9	0.73064
			58343.9	0.54627		58343.9	0.71819
			58403.9	0.54902		58404	0.71248
			58463.9	0.54281		58464	0.70411
			58524	0.54517		58524	0.71941
			58584	0.54302		58584.1	0.73225
			58644	0.54439		58644.1	0.72696
			58704	0.54007		58704.1	0.71579
			58764.1	0.54144		58764.1	0.72058
			58824.1	0.53964		58824.1	0.71926
			58884.1	0.53892		58884.2	0.72985
			58944.1	0.54196		58944.2	0.72
			59004.2	0.54119		59004.2	0.72253
			59064.2	0.54242		59064.2	0.72008
			59124.2	0.54111		59124.3	0.71939
			59184.2	0.54005		59184.3	0.71817
			59244.3	0.53888		59244.3	0.71934
			59304.3	0.53979		59304.3	0.71353
			59364.3	0.54405		59364.4	0.71425
			59424.3	0.54269		59424.4	0.71474
			59484.4	0.54014		59484.4	0.72309
			59544.4	0.53812		59544.4	0.71923
			59604.4	0.53897		59604.5	0.72036
			59664.4	0.53848		59664.5	0.71151
			59724.5	0.53895		59724.5	0.71489
			59784.5	0.54081		59784.5	0.71152
			59844.5	0.53931		59844.5	0.72462
			59904.5	0.53897		59904.6	0.71497
			59964.6	0.53931		59964.6	0.72645
			60024.6	0.53704		60024.6	0.72297
			60084.6	0.53546		60084.6	0.72066
			60144.6	0.53686		60144.7	0.7192
			60204.7	0.53722		60204.7	0.71896
			60264.7	0.54201		60264.7	0.72571
			60324.7	0.53325		60324.7	0.70924
			60384.7	0.53433		60384.8	0.7211
			60444.7	0.5363		60444.8	0.72112
			60504.8	0.53619		60504.8	0.7169
			60564.8	0.53618		60564.8	0.71777
			60624.8	0.53899		60624.9	0.72127
			60684.8	0.53512		60684.9	0.71445
			60744.9	0.53566		60744.9	0.71113
			60804.9	0.53529		60804.9	0.71862
			60864.9	0.536		60865	0.71595
			60924.9	0.53509		60925	0.71316
			60985	0.53255		60985	0.72532
			61045	0.53476		61045	0.72719
			61105	0.53577		61105	0.73197
			61165	0.5351		61165.1	0.71161
			61225.1	0.53298		61225.1	0.73041
			61285.1	0.53138		61285.1	0.71974
			61345.1	0.53129		61345.1	0.7226
			61405.1	0.53347		61405.2	0.71948
			61465.2	0.53424		61465.2	0.72835
			61525.2	0.53392		61525.2	0.71682
			61585.2	0.53484		61585.2	0.72408
			61645.2	0.53325		61645.3	0.72154
			61705.2	0.53338		61705.3	0.72485
			61765.3	0.5337		61765.3	0.72772
			61825.3	0.53412		61825.3	0.7219
			61885.3	0.53549		61885.4	0.73037
			61945.3	0.53424		61945.4	0.72911
			62005.4	0.52957		62005.4	0.73224
			62065.4	0.53226		62065.4	0.7177
			62125.4	0.52989		62125.5	0.73183
			62185.4	0.53262		62185.5	0.72292
			62245.5	0.53231		62245.5	0.7174
			62305.5	0.53434		62305.5	0.72775
			62365.5	0.52955		62365.6	0.72219
			62425.5	0.52984		62425.6	0.72938
			62485.5	0.53311		62485.6	0.72895
			62545.6	0.53297		62545.6	0.71652
			62605.6	0.53028		62605.7	0.71571
			62665.6	0.53209		62665.7	0.73223
			62725.6	0.53117		62725.7	0.73195
			62785.7	0.53134		62785.7	0.7296
			62845.7	0.52917		62845.8	0.72306
			62905.7	0.53088		62905.8	0.7259
			62965.7	0.52817		62965.8	0.72294
			63025.8	0.52754		63025.8	0.71851
			63085.8	0.53092		63085.9	0.73183
			63145.8	0.52836		63145.9	0.72602
			63205.8	0.52937		63205.9	0.73349
			63265.9	0.53188		63265.9	0.73364
			63325.9	0.53195		63326	0.72212
			63385.9	0.52416		63386	0.74329
			63445.9	0.53059		63446	0.74684
			63505.9	0.52721		63506	0.73109
			63566	0.52785		63566.1	0.72783
			63626	0.52689		63626.1	0.7262
			63686	0.52986		63686.1	0.71709
			63746	0.5279		63746.1	0.73165
			63806.1	0.52879		63806.2	0.73462
			63866.1	0.52496		63866.2	0.73586
			63926.1	0.52749		63926.2	0.72814
			63986.1	0.52395		63986.2	0.72561
			64046.2	0.53146		64046.2	0.71379
			64106.2	0.52672		64106.3	0.72405
			64166.2	0.52448		64166.3	0.72578
			64226.2	0.52653		64226.3	0.72801
			64286.3	0.52746		64286.3	0.72286
			64346.3	0.52402		64346.4	0.7185
			64406.3	0.52788		64406.4	0.72294
			64466.3	0.52722		64466.4	0.72762
			64526.4	0.5238		64526.4	0.71838
			64586.4	0.52851		64586.5	0.71531
			64646.4	0.5254		64646.5	0.71543
			64706.4	0.52554		64706.5	0.72454
			64766.5	0.528		64766.5	0.71895
			64826.5	0.52665		64826.6	0.72232
			64886.5	0.52739		64886.6	0.73501
			64946.5	0.52272		64946.6	0.73503
			65006.5	0.52447		65006.6	0.72831
			65066.6	0.52161		65066.7	0.7309
			65126.6	0.52364		65126.7	0.72736
			65186.6	0.52139		65186.7	0.72787
			65246.6	0.52108		65246.7	0.71718
			65306.7	0.52279		65306.8	0.7216
			65366.7	0.52114		65366.8	0.72765
			65426.7	0.52438		65426.8	0.72398
			65486.7	0.52297		65486.8	0.7129
			65546.7	0.51901		65546.9	0.73838
			65606.8	0.52256		65606.9	0.72455
			65666.8	0.52188		65666.9	0.71647
			65726.8	0.52189		65726.9	0.71927
			65786.9	0.51953		65787	0.71748
			65846.9	0.52247		65847	0.72262
			65906.9	0.52395		65907	0.72771
			65966.9	0.51991		65967	0.72231
			66027	0.51867		66027.1	0.72011
			66087	0.51927		66087.1	0.71719
			66147	0.52152		66147.1	0.71498
			66207	0.52145		66207.1	0.71691
			66267.1	0.51872		66267.1	0.71334
			66327.1	0.52201		66327.2	0.70765
			66387.1	0.51611		66387.2	0.715
			66447.1	0.51636		66447.2	0.72373
			66507.1	0.52128		66507.2	0.71633
			66567.2	0.51971		66567.3	0.71968
			66627.2	0.51824		66627.3	0.73556
			66687.2	0.51572		66687.3	0.72511
			66747.2	0.51835		66747.3	0.73212
			66807.3	0.51784		66807.4	0.72342
			66867.3	0.5169		66867.4	0.72992
			66927.3	0.51504		66927.4	0.72529
			66987.3	0.51746		66987.5	0.7128
			67047.4	0.51635		67047.5	0.71608
			67107.4	0.51594		67107.5	0.71599
			67167.4	0.51563		67167.5	0.71221
			67227.4	0.51789		67227.6	0.71864
			67287.5	0.5172		67287.6	0.72396
			67347.5	0.51719		67347.6	0.71792
			67407.5	0.51666		67407.6	0.72074
			67467.5	0.51615		67467.7	0.71999
			67527.6	0.5155		67527.7	0.7077
			67587.6	0.51471		67587.7	0.70498
			67647.6	0.51582		67647.7	0.70915
			67707.6	0.5121		67707.8	0.7241
			67767.7	0.515		67767.8	0.71734
			67827.7	0.51849		67827.8	0.72256
			67887.7	0.51378		67887.8	0.72911
			67947.7	0.51787		67947.8	0.72865
			68007.7	0.51483		68007.9	0.72624
			68067.8	0.51547		68067.9	0.72214
			68127.8	0.51571		68127.9	0.73857
			68187.8	0.51662		68187.9	0.72141
			68247.8	0.51485		68248	0.71522
			68307.9	0.51432		68308	0.73044
			68367.9	0.51198		68368	0.72422
			68427.9	0.51357		68428	0.72185
			68487.9	0.51569		68488.1	0.72769
			68548	0.5142		68548.1	0.71331
			68608	0.51558		68608.1	0.728
			68668	0.51603		68668.1	0.72255
			68728	0.51369		68728.1	0.7219
			68788.1	0.51645		68788.2	0.71958
			68848.1	0.51127		68848.2	0.72056
			68908.1	0.51582		68908.2	0.72786
			68968.1	0.51161		68968.2	0.72471
			69028.2	0.51121		69028.3	0.72174
			69088.2	0.51371		69088.3	0.72234
			69148.2	0.51356		69148.3	0.72097
			69208.2	0.51203		69208.3	0.72331
			69268.3	0.51141		69268.4	0.72339
			69328.3	0.51039		69328.4	0.71811
			69388.3	0.51204		69388.4	0.71624
			69448.3	0.51132		69448.4	0.7225
			69508.4	0.51133		69508.5	0.72342
			69568.4	0.51167		69568.5	0.72976
			69628.4	0.51106		69628.5	0.70555
			69688.4	0.5096		69688.5	0.71539
			69748.4	0.51317		69748.6	0.71247
			69808.5	0.50881		69808.6	0.71106
			69868.5	0.51298		69868.6	0.72847
			69928.5	0.50891		69928.6	0.72816
			69988.5	0.50867		69988.7	0.72549
			70048.6	0.50783		70048.7	0.72274
			70108.6	0.50627		70108.7	0.73
			70168.6	0.50982		70168.7	0.72113
			70228.6	0.50905		70228.7	0.71995
			70288.7	0.50368		70288.8	0.72007
			70348.7	0.51129		70348.8	0.72443
			70408.7	0.50916		70408.8	0.72679
			70468.7	0.50816		70468.9	0.72872
			70528.8	0.51013		70528.9	0.73036
			70588.8	0.50684		70588.9	0.72495
			70648.8	0.51393		70648.9	0.7051
			70708.8	0.50981		70709	0.72288
			70768.9	0.51106		70769	0.71312
			70828.9	0.5078		70829	0.71795
			70888.9	0.50728		70889	0.71505
			70948.9	0.50727		70949.1	0.7242
			71009	0.50891		71009.1	0.7265
			71069	0.5068		71069.1	0.72632
			71129	0.50835		71129.1	0.71942
			71189	0.50252		71189.2	0.71948
			71249.1	0.50702		71249.2	0.71929
			71309.1	0.507		71309.2	0.71574
			71369.1	0.50293		71369.2	0.71645
			71429.1	0.50732		71429.3	0.71949
			71489.1	0.50246		71489.3	0.71732
			71549.2	0.50468		71549.3	0.71355
			71609.2	0.50519		71609.3	0.71726
			71669.2	0.50328		71669.4	0.7219
			71729.2	0.50434		71729.4	0.73166
			71789.3	0.50435		71789.4	0.71788
			71849.3	0.50635		71849.4	0.70974
			71909.3	0.50629		71909.5	0.71593
			71969.3	0.50049		71969.5	0.71468
			72029.4	0.50264		72029.5	0.72173
			72089.4	0.50616		72089.5	0.72942
			72149.4	0.50503		72149.6	0.72551
			72209.4	0.50477		72209.6	0.7134
			72269.5	0.49809		72269.6	0.70595
			72329.5	0.50373		72329.6	0.71997
			72389.5	0.50443		72389.7	0.71913
			72449.5	0.49968		72449.7	0.72143
			72509.6	0.5075		72509.7	0.722
			72569.6	0.50233		72569.7	0.72024
			72629.6	0.49911		72629.7	0.71184
			72689.6	0.50312		72689.8	0.71629
			72749.6	0.50536		72749.8	0.71149
			72809.7	0.50095		72809.8	0.72263
			72869.7	0.5006		72869.9	0.70979
			72929.7	0.49911		72929.9	0.71444
			72989.7	0.50204		72989.9	0.71764
			73049.8	0.50202		73049.9	0.71274
			73109.8	0.50692		73109.9	0.70904
			73169.8	0.50184		73170	0.70171
			73229.8	0.50317		73230	0.71716
			73289.9	0.50709		73290	0.71762
			73349.9	0.50263		73350	0.71211
			73409.9	0.4977		73410.1	0.70837
			73469.9	0.50061		73470.1	0.72707
			73530	0.5008		73530.1	0.72047
			73590	0.49874		73590.2	0.72391
			73650	0.50154		73650.2	0.71587
			73710	0.50337		73710.2	0.71077
			73770.1	0.49812		73770.2	0.72223
			73830.1	0.49965		73830.2	0.72096
			73890.1	0.50279		73890.3	0.71389
			73950.1	0.50119		73950.3	0.72116
			74010.1	0.50523		74010.3	0.71948
			74070.2	0.50069		74070.3	0.72091
			74130.2	0.49935		74130.4	0.71407
			74190.2	0.50061		74190.4	0.70201
			74250.2	0.50212		74250.4	0.71532
			74310.3	0.49675		74310.4	0.71134
			74370.3	0.4993		74370.5	0.71874
			74430.3	0.5016		74430.5	0.72037
			74490.3	0.50077		74490.5	0.71704
			74550.4	0.49916		74550.5	0.70654
			74610.4	0.49954		74610.6	0.71381
			74670.4	0.49524		74670.6	0.71324
			74730.4	0.49718		74730.6	0.7062
			74790.5	0.49878		74790.6	0.72815
			74850.5	0.497		74850.6	0.71819
			74910.5	0.50309		74910.7	0.71003
			74970.5	0.49655		74970.7	0.71564
			75030.6	0.49813		75030.7	0.7088
			75090.6	0.49977		75090.8	0.71541
			75150.6	0.49914		75150.8	0.7153
			75210.6	0.49563		75210.8	0.72037
			75270.7	0.49677		75270.8	0.71691
			75330.7	0.49538		75330.8	0.71569
			75390.7	0.49601		75390.9	0.71966
			75450.7	0.4983		75450.9	0.7158
			75510.8	0.49367		75510.9	0.71799
			75570.8	0.49603		75570.9	0.71855
			75630.8	0.49351		75631	0.71049
			75690.8	0.4941		75691	0.71496
			75750.9	0.49847		75751	0.7069
			75810.9	0.49887		75811	0.71018
			75870.9	0.49924		75871.1	0.70816
			75930.9	0.49765		75931.1	0.7115
			75991	0.49819		75991.1	0.71199
			76051	0.49379		76051.1	0.71865
			76111	0.49599		76111.1	0.70316
			76171	0.49588		76171.2	0.70421
			76231.1	0.49664		76231.2	0.71408
			76291.1	0.49648		76291.2	0.71947
			76351.1	0.49529		76351.2	0.72091
			76411.1	0.49697		76411.3	0.72093
			76471.2	0.49432		76471.3	0.70589
			76531.2	0.49658		76531.3	0.71588
			76591.2	0.49179		76591.3	0.70187
			76651.2	0.49385		76651.4	0.71818
			76711.3	0.49097		76711.4	0.71313
			76771.3	0.49287		76771.4	0.71669
			76831.3	0.4914		76831.4	0.71487
			76891.3	0.49209		76891.4	0.69915
			76951.4	0.49319		76951.5	0.70072
			77011.4	0.49185		77011.5	0.70818
			77071.4	0.49143		77071.5	0.71187
			77131.4	0.49467		77131.5	0.69547
			77191.5	0.49347		77191.6	0.70796
			77251.5	0.4927		77251.6	0.71936
			77311.5	0.492		77311.6	0.70787
			77371.5	0.49516		77371.6	0.69451
			77431.6	0.49369		77431.7	0.70584
			77491.6	0.49011		77491.7	0.70954
			77551.6	0.49054		77551.7	0.70464
			77611.6	0.49235		77611.7	0.6964
			77671.7	0.48845		77671.8	0.70243
			77731.7	0.49206		77731.8	0.70778
			77791.7	0.49206		77791.8	0.70298
			77851.7	0.48751		77851.8	0.71063
			77911.8	0.49227		77911.9	0.7007
			77971.8	0.48913		77971.9	0.72106
			78031.8	0.48859		78031.9	0.70613
			78091.8	0.48857		78091.9	0.70293
			78151.9	0.48757		78152	0.71236
			78211.9	0.48743		78212	0.69984
			78271.9	0.4865		78272	0.69974
			78331.9	0.48587		78332	0.7086
			78392	0.48949		78392	0.71174
			78452	0.48895		78452.1	0.70575
			78512	0.48702		78512.1	0.70215
			78572	0.48744		78572.1	0.71133
			78632.1	0.48732		78632.1	0.70385
			78692.1	0.48815		78692.2	0.7031
						78752.2	0.7124
						78812.2	0.70516
						78872.2	0.70149
						78932.3	0.70625
						78992.3	0.70123
						79052.3	0.70776
						79112.3	0.71131
						79172.4	0.70161
						79232.4	0.71435
						79292.4	0.70433
						79352.4	0.70904
						79412.4	0.71022
						79472.5	0.6971
						79532.5	0.70733
						79592.5	0.70937
						79652.5	0.70192
						79712.6	0.70262
						79772.6	0.70403
						79832.6	0.69795
						79892.6	0.69889
						79952.7	0.71846
						80012.7	0.69944
						80072.7	0.70268
						80132.7	0.70823
						80192.8	0.70736
						80252.8	0.70162
						80312.8	0.69816
						80372.8	0.70474
						80432.8	0.70148
						80492.9	0.71049
						80552.9	0.70581
						80612.9	0.71762
						80672.9	0.7073
						80733	0.70036
						80793	0.71828
						80853	0.69945
						80913	0.70158
						80973	0.71602
						81033.1	0.71395
						81093.1	0.7002
						81153.1	0.69587
						81213.1	0.70234
						81273.2	0.70522
						81333.2	0.70461
						81393.2	0.70404
						81453.2	0.69657
						81513.3	0.69859
						81573.3	0.70263
						81633.3	0.70071
						81693.3	0.70801
						81753.4	0.70442
						81813.4	0.70474
						81873.4	0.70505
						81933.4	0.71109
						81993.4	0.69886
						82053.5	0.7032
						82113.5	0.69288
						82173.5	0.7058
						82233.5	0.70528
						82293.6	0.69982
						82353.6	0.70188
						82413.6	0.70115
						82473.6	0.70547
						82533.6	0.69666
						82593.7	0.69156
						82653.7	0.70238
						82713.7	0.69193
						82773.7	0.69614
						82833.8	0.70494
						82893.8	0.70466
						82953.8	0.70186
						83013.8	0.69653
						83073.9	0.69519
						83133.9	0.70818
						83193.9	0.70862
						83253.9	0.70877
						83314	0.69769
						83374	0.70447
						83434	0.70715
						83494	0.7011
						83554	0.70583
						83614.1	0.69534
						83674.1	0.70456
						83734.1	0.70862
						83794.1	0.70486
						83854.2	0.70704
						83914.2	0.70362
						83974.2	0.70168
						84034.2	0.69951
						84094.2	0.69983
						84154.3	0.70926
						84214.3	0.70381
						84274.3	0.70188
						84334.3	0.70638
						84394.3	0.70431
						84454.4	0.70859
						84514.4	0.70188
						84574.4	0.71627
						84634.4	0.70858
						84694.5	0.69665
						84754.5	0.69968
						84814.5	0.70693
						84874.5	0.70975
						84934.6	0.7011
						84994.6	0.69546
						85054.6	0.70141
						85114.6	0.7069
						85174.7	0.70448
						85234.7	0.69994
						85294.7	0.70553
						85354.7	0.69312
						85414.7	0.70075
						85474.8	0.70027
						85534.8	0.69281
						85594.8	0.69657
						85654.8	0.7003
						85714.9	0.69268
						85774.9	0.70357
						85834.9	0.69591
						85894.9	0.70467
						85955	0.70731
						86015	0.70356
						86075	0.69887
						86135	0.69546
						86195.1	0.7045
						86255.1	0.6995
						86315.1	0.70841
						86375.1	0.70507
						86435.2	0.69761
						86495.2	0.69873
						86555.2	0.71013
						86615.2	0.7047
						86675.3	0.69922
						86735.3	0.69749
						86795.3	0.69888
						86855.3	0.7051
						86915.4	0.70489
						86975.4	0.71028
						87035.4	0.71838
						87095.4	0.70013
						87155.5	0.69559
						87215.5	0.69489
						87275.5	0.70789
						87335.5	0.70442
						87395.6	0.70505
						87455.6	0.70233
						87515.6	0.7005
						87575.6	0.69216
						87635.6	0.6956
						87695.7	0.70011
						87755.7	0.69238
						87815.7	0.6995
						87875.8	0.70328
						87935.8	0.70471
						87995.8	0.70109
						88055.8	0.70044
						88115.9	0.71548
						88175.9	0.70613
						88235.9	0.69707
						88295.9	0.70435
						88355.9	0.70634
						88416	0.69281
						88476	0.69827
						88536	0.6922
						88596	0.69558
						88656.1	0.6963
						88716.1	0.69683
						88776.1	0.69544
						88836.1	0.70273
						88896.1	0.70367
						88956.2	0.70035
						89016.2	0.69991
						89076.2	0.70509
						89136.3	0.70215
						89196.3	0.70259
						89256.3	0.69539
						89316.3	0.69651
						89376.3	0.70036
						89436.4	0.70641
						89496.4	0.71153
						89556.4	0.70389
						89616.5	0.71028
						89676.5	0.7067
						89736.5	0.70801
						89796.5	0.70735
						89856.5	0.69332
						89916.6	0.7095
						89976.6	0.70092
						90036.6	0.70148
						90096.6	0.70158
						90156.7	0.70123
						90216.7	0.69624
						90276.7	0.69693
						90336.7	0.69618
						90396.8	0.70019
						90456.8	0.69409
						90516.8	0.69495
						90576.8	0.69893
						90636.8	0.69406
						90696.9	0.69734
						90756.9	0.69738
						90816.9	0.70728
						90876.9	0.69745
						90937	0.69027
						90997	0.69945
						91057	0.69026
						91117	0.69548
						91177.1	0.70185
						91237.1	0.69409
						91297.1	0.70152
						91357.1	0.69742
						91417.2	0.69989
						91477.2	0.69924
						91537.2	0.69848
						91597.2	0.69278
						91657.3	0.69709
						91717.3	0.6966
						91777.3	0.69773
						91837.3	0.70303
						91897.4	0.69466
						91957.4	0.70403
						92017.4	0.69642
						92077.4	0.68805
						92137.4	0.69205
						92197.5	0.69494
						92257.5	0.70045
						92317.5	0.69542
						92377.5	0.6911
						92437.6	0.69352
						92497.6	0.68736
						92557.6	0.69079
						92617.6	0.69052
						92677.7	0.6846
						92737.7	0.70387
						92797.7	0.70496
						92857.7	0.68618
						92917.8	0.68595
						92977.8	0.68768
						93037.8	0.69562
						93097.8	0.69271
						93157.9	0.69212
						93217.9	0.6951
						93277.9	0.69026
						93337.9	0.69396
						93398	0.68487
						93458	0.68439
						93518	0.68976
						93578	0.69343
						93638.1	0.69348
						93698.1	0.69925
						93758.1	0.69357
						93818.1	0.69094
						93878.2	0.6805
						93938.2	0.69876
						93998.2	0.68877
						94058.2	0.69471
						94118.2	0.70806
						94178.3	0.69591
						94238.3	0.70241
						94298.3	0.6881
						94358.3	0.6937
						94418.4	0.69543
						94478.4	0.69142
						94538.4	0.69767
						94598.4	0.68995
						94658.5	0.69247
						94718.5	0.68864
						94778.5	0.68095
						94838.5	0.68427
						94898.6	0.69357
						94958.6	0.69566
						95018.6	0.69592
						95078.6	0.69987
						95138.7	0.6886
						95198.7	0.69579
						95258.7	0.69342
						95318.7	0.68565
						95378.8	0.69765
						95438.8	0.69308
						95498.8	0.68206
						95558.8	0.68586
						95618.9	0.68588
						95678.9	0.69453
						95738.9	0.68422
						95798.9	0.68924
						95859	0.69051
						95919	0.68445
						95979	0.68833
						96039	0.69163
						96099.1	0.68788
						96159.1	0.6941
						96219.1	0.69169
						96279.1	0.69269
						96339.2	0.69977
						96399.2	0.69237
						96459.2	0.68587
						96519.2	0.68589
						96579.3	0.69312
						96639.3	0.69177
						96699.3	0.7001
						96759.3	0.69167
						96819.4	0.6899
						96879.4	0.68371
						96939.4	0.69203
						96999.4	0.6813
						97059.5	0.68718
						97119.5	0.68741
						97179.5	0.69223
						97239.5	0.69497
						97299.6	0.68979
						97359.6	0.69168
						97419.6	0.69156
						97479.6	0.6853
						97539.7	0.68456
						97599.7	0.6816
						97659.7	0.68308
						97719.7	0.68259
						97779.8	0.68139
						97839.8	0.67919
						97899.8	0.68129
						97959.8	0.68313
						98019.9	0.69024
						98079.9	0.68611
						98139.9	0.68844
						98199.9	0.68325
						98260	0.68032
						98320	0.68371
						98380	0.68187
						98440	0.69198
						98500	0.70115
						98560.1	0.68783
						98620.1	0.68457
						98680.1	0.68482
						98740.1	0.68801
						98800.2	0.68882
						98860.2	0.67576
						98920.2	0.67986
						98980.2	0.68667
						99040.3	0.68045
						99100.3	0.6837
						99160.3	0.68363
						99220.3	0.68967
						99280.4	0.68322
						99340.4	0.68744
						99400.4	0.69413
						99460.4	0.67945
						99520.5	0.68703
						99580.5	0.6808
						99640.5	0.68498
						99700.6	0.67997
						99760.6	0.68243
						99820.6	0.68783
						99880.6	0.69206
						99940.7	0.69355
						100001	0.68603
						100061	0.69787
						100121	0.68728
						100181	0.68094
						100241	0.68052
						100301	0.67642
						100361	0.6887
						100421	0.68026
						100481	0.68594
						100541	0.68429
						100601	0.68208
						100661	0.67995
						100721	0.68074
						100781	0.68619
						100841	0.69509
						100901	0.68792
						100961	0.6881
						101021	0.6796
						101081	0.68241
						101141	0.68507
						101201	0.67884
						101261	0.67833
						101321	0.6752
						101381	0.67728
						101441	0.68655
						101501	0.69195
						101561	0.68144
						101621	0.68386
						101681	0.67976
						101741	0.68275
						101801	0.69686
						101861	0.69138
						101921	0.67978
						101982	0.68418
						102042	0.67672
						102102	0.68554
						102162	0.68747
						102222	0.68918
						102282	0.68497
						102342	0.68626
						102402	0.68406
						102462	0.68685
						102522	0.6848
						102582	0.6965
						102642	0.68138
						102702	0.68576
						102762	0.69216
						102822	0.69138
						102882	0.68654
						102942	0.69087
						103002	0.68811
						103062	0.68848
						103122	0.68617
						103182	0.67537
						103242	0.6788
						103302	0.68148
						103362	0.68276
						103422	0.68805
						103482	0.68171
						103542	0.68041
						103602	0.68375
						103662	0.68577
						103722	0.67967
						103782	0.69292
						103842	0.67937
						103902	0.68517
						103962	0.67984
						104022	0.68332
						104082	0.69546
						104142	0.67814
						104202	0.68784
						104262	0.68724
						104322	0.68609
						104382	0.68537
						104443	0.69118
						104503	0.69938
						104563	0.68252
						104623	0.6882
						104683	0.68253
						104743	0.6902
						104803	0.68271
						104863	0.68585
						104923	0.68315
						104983	0.6807
						105043	0.67645
						105103	0.68912
						105163	0.68653
						105223	0.67722
						105283	0.67846
						105343	0.68906
						105403	0.68944
						105463	0.69102
						105523	0.68763
						105583	0.69033
						105643	0.68789
						105703	0.68655
						105763	0.68964
						105823	0.68308
						105883	0.68111
						105943	0.68493
						106003	0.6928
						106063	0.69311
						106123	0.68913
						106183	0.68964
						106243	0.69199
						106303	0.69433
						106363	0.69047
						106423	0.69646
						106483	0.68889
						106543	0.68803
						106603	0.67572
						106663	0.67766
						106723	0.69004
						106783	0.68025
						106844	0.67873
						106904	0.68183
						106964	0.68389
						107024	0.67057
						107084	0.67924
						107144	0.67305
						107204	0.68354
						107264	0.68251
						107324	0.69401
						107384	0.67314
						107444	0.68749
						107504	0.68687
						107564	0.6852
						107624	0.68088
						107684	0.68406
						107744	0.67839
						107804	0.68806
						107864	0.68736
						107924	0.68323
						107984	0.6821
						108044	0.68186
						108104	0.67709
						108164	0.68289
						108224	0.67636
						108284	0.67332
						108344	0.68428
						108404	0.68301
						108464	0.68588
						108524	0.69496
						108584	0.68992
						108644	0.68509
						108704	0.67814
						108764	0.68101
						108824	0.68658
						108884	0.67688
						108944	0.67307
						109004	0.68696
						109064	0.67843
						109124	0.67973
						109184	0.6784
						109244	0.67545
						109305	0.67874
						109365	0.68903
						109425	0.67778
						109485	0.68785
						109545	0.68138
						109605	0.6816
						109665	0.67982
						109725	0.67565
						109785	0.67876
						109845	0.67901
						109905	0.68424
						109965	0.67884
						110025	0.68306
						110085	0.6852
						110145	0.682
						110205	0.68815
						110265	0.68013
						110325	0.68217
						110385	0.68754
						110445	0.68154
						110505	0.68175
						110565	0.69055
						110625	0.67809
						110685	0.67678
						110745	0.68028
						110805	0.67376
						110865	0.67618
						110925	0.67825
						110985	0.67468
						111045	0.67208
						111105	0.66995
						111165	0.6852
						111225	0.68696
						111285	0.67879
						111345	0.67616
						111405	0.68009
						111465	0.67571
						111525	0.68511
						111585	0.68082
						111645	0.68788
						111705	0.68009
						111765	0.67451
						111826	0.6819
						111886	0.67125
						111946	0.67882
						112006	0.68353
						112066	0.68794
						112126	0.67821
						112186	0.68634
						112246	0.6678
						112306	0.68597
						112366	0.68216
						112426	0.67322
						112486	0.67568
						112546	0.66968
						112606	0.67381
						112666	0.68345
						112726	0.67901
						112786	0.67956
						112846	0.67424
						112906	0.67682
						112966	0.68235
						113026	0.68736
						113086	0.67453
						113146	0.67253
						113206	0.67759
						113266	0.6791
						113326	0.67914
						113386	0.67694
						113446	0.67919
						113506	0.67732
						113566	0.67664
						113626	0.67591
						113686	0.68078
						113746	0.67125
						113806	0.66663
						113866	0.66961
						113926	0.66526
						113986	0.66891
						114046	0.68003
						114106	0.67339
						114166	0.66282
						114226	0.66834
						114286	0.66786
						114346	0.66908
						114407	0.68384
						114467	0.66619
						114527	0.67347
						114587	0.67744
						114647	0.66576
						114707	0.66042
						114767	0.66827
						114827	0.67537
						114887	0.6641
						114947	0.66851
						115007	0.67212
						115067	0.66197
						115127	0.66115
						115187	0.6734
						115247	0.67077
						115307	0.67314
						115367	0.65774
						115427	0.65861
						115487	0.6635
						115547	0.66126
						115607	0.65846
						115667	0.66869
						115727	0.67164
						115787	0.6729
						115847	0.66592
						115907	0.67081
						115967	0.6641
						116027	0.66841
						116087	0.66957
						116147	0.66917
						116207	0.6738
						116267	0.6688
						116327	0.66075
						116387	0.66706
						116447	0.66262
						116507	0.65345
						116567	0.668
						116627	0.66775
						116687	0.67009
						116747	0.66488
						116807	0.66739
						116867	0.6619
						116928	0.66035
						116988	0.67619
						117048	0.66408
						117108	0.6661
						117168	0.66318
						117228	0.6722
						117288	0.66088
						117348	0.65799
						117408	0.6547
						117468	0.66302
						117528	0.65681
						117588	0.65528
						117648	0.6571
						117708	0.67645
						117768	0.66872
						117828	0.66682
						117888	0.66177
						117948	0.65739
						118008	0.65884
						118068	0.65848
						118128	0.65785
						118188	0.66132
						118248	0.65944
						118308	0.66128
						118368	0.66198
						118428	0.66746
						118488	0.66582
						118548	0.66537
						118608	0.66181
						118668	0.66631
						118728	0.6622
						118788	0.65837
						118848	0.66909
						118908	0.65818
						118968	0.66176
						119028	0.65929
						119088	0.65865
						119148	0.66224
						119208	0.65602
						119268	0.67469
						119328	0.66164
						119388	0.66838
						119449	0.66999
						119509	0.66079
						119569	0.6625
						119629	0.65542
						119689	0.65661
						119749	0.66485
						119809	0.6548
						119869	0.65945
[truncated: 2,814 more rows]
