# Supplementary material for: Grain engineering for efficient near-infrared perovskite light-emitting diodes
Source: Nat Commun. 2024 Dec 30;15:10760. doi: 10.1038/s41467-024-55075-3 (PMC11685452; doi:10.1038/s41467-024-55075-3)
Supplement: Supplementary file 3 — Source Data [file 41467_2024_55075_MOESM3_ESM.zip › Source Data/Fig3h.xlsx]

## Sheet: Sheet1
Control	Solvent-engineered	TeFBTT-treated
18.2	25.1	29
15.2	23.5	25.9
15	23	26.9
14.8	23.5	29
16.8	21.7	28
17.3	25.1	25.1
18.1	22.4	26.8
17.6	25	27.3
17.2	24.4	25.8
17.5	22.8	27.2
17.8	22.1	25
17.8	24.2	27.4
17.7	22.4	25.6
17.5	25.6	25.5
17.3	21.5	26.1
14.8	22.6	25.5
14.2	22.3	25.6
18.3	22.7	23.6
14.5	23.7	25.7
15.7	23.5	24.2
15.8	23.6	25.6
15.5	23.1	26.8
15.8	23.2	27.4
15.7	23.5	25.9
15.3	23.9	25.5
15.7	23.8	25.2
16.2	23.3	25.2
16.8	23.8	24.9
16.3	23.7	26.8
16.7	24.2	24.5
16.4	24.8	25.5
16.8	24.6	27.2
16.5	24.3	27.5
16.7	24.8	28.1
16.6	24.5	28.3
16.7	24.5	26.3
16.8	24.1	26.7
16.3	24.2	26.8
16.1	25.4	26.5
17.5	25.3	26.5
		31.4
		30.5
		29.1
		28.1
		27.7
		27.4
		28.8
		28
		28.7
		29.6
		27.4
		27.7
		26.5
		26.9
		27.4
		26.1
		28.2
		27.1
		30.1
		26.5
