# Supplementary material for: Grain engineering for efficient near-infrared perovskite light-emitting diodes
Source: Nat Commun. 2024 Dec 30;15:10760. doi: 10.1038/s41467-024-55075-3 (PMC11685452; doi:10.1038/s41467-024-55075-3)
Supplement: Supplementary file 3 — Source Data [file 41467_2024_55075_MOESM3_ESM.zip › Source Data/Fig1d.xlsx]

## Sheet: Sheet1
Control			DMF:NMP = 14:1			DMF:NMP = 10:1			DMF:NMP = 2:1
Current density (mA cm-2)	EQE(%)		Current density (mA cm-2)	EQE(%)		Current density (mA cm-2)	EQE(%)		Current density (mA cm-2)	EQE(%)
1.00558	0.00675		1.12279	1.36326		2.56448	1.19103		4.27925	1.64555
1.83314	1.14924		1.49492	3.03761		3.67319	5.84964		6.31224	4.29386
2.72979	3.94907		2.22412	4.67984		5.97564	8.04041		9.04155	7.122
4.38862	5.43366		3.77386	7.94969		9.0596	11.3045		12.4823	9.94158
6.55651	7.83809		6.21297	9.89571		13.1652	13.5087		16.6192	12.165
9.41601	9.63739		9.56137	12.5269		18.4041	15.5513		21.287	13.7624
13.0775	11.2938		14.087	14.9459		24.875	17.3036		26.4252	15.1163
17.5928	12.6997		19.9545	16.5638		31.845	18.825		32.0397	15.9956
23.0003	13.7714		26.8675	18.112		40.274	19.8225		38.3846	16.5729
28.9301	14.8671		35.2725	19.1743		49.6761	20.7469		44.923	17.0799
35.9145	15.5921		44.9758	19.9127		60.0146	21.7604		52.1547	15.7408
43.7695	16.0848		55.9387	20.6314		71.9788	22.5496		58.1864	16.6532
52.4141	16.5983		68.5166	21.1542		85.4273	23.3113		66.206	17.1769
61.8397	16.9261		82.772	21.6427		100.131	23.8635		72.918	19.0115
72.3115	17.216		98.4097	21.9415		116.505	24.4385		81.8655	19.149
83.8029	17.4935		115.777	22.3139		134.738	24.8991		91.5985	19.0616
96.4178	17.6861		135.075	22.5264		154.633	25.116		101.493	19.0859
109.935	17.9768		156.269	22.7366		176.274	24.518		111.862	19.02
124.564	18.0235		179.148	22.8342		195.444	25.2996		122.723	18.9778
140.477	18.1303		204.214	22.9699		221.082	25.5095		134.094	18.7925
157.64	18.1947		231.446	23.0002		248.422	25.596		145.764	17.4793
176.031	18.2777		260.786	23.0199		278.142	25.6082		158.093	17.4302
195.67	18.3131		293.104	23.0167		309.144	25.1294		171.004	17.268
217.057	18.2462		327.003	23.3409		342.131	24.8389		184.316	17.1842
239.154	18.3069		363.66	23.066		373.431	24.7485		198.073	16.8979
263.158	18.3312		399.844	22.8528		405.917	24.6194		212.253	16.6535
287.81	18.3891		437.613	22.5992		439.398	24.4312		226.778	16.3205
314.012	18.2272		476.759	22.3086		473.869	24.1517		241.689	16.02
339.864	18.188		517.215	22.0215		509.301	23.8503		257.044	15.6501
367.134	17.7736		559.101	21.6362		545.772	23.4654		272.914	15.2801
395.483	18.1271		602.337	21.1886		583.102	23.0194		288.907	14.7754
422.637	17.9836		646.915	20.7151		621.395	22.4625		305.319	14.4009
450.496	17.8224		692.61	20.1269		660.637	21.8872		322.041	13.989
479.152	17.6246		739.711	19.5316		700.886	21.2514		339.374	13.5322
508.401	17.4136		788.131	18.9088		742.016	20.5238		356.682	13.0514
538.29	17.1594		836.328	18.2163		784.06	19.7566		373.864	12.638
568.781	16.92		887.474	17.4809		827.276	18.9878		391.918	12.1952
599.865	16.6736		940.27	16.6387		871.355	18.1025		410.422	11.7531
631.434	16.3837		994.282	15.7565		916.316	17.178		428.327	11.261
663.649	16.1328		1050.52	14.7837		962.516	16.1682		452.465	10.769
696.37	15.8519					1009.62	15.1179		472.519	10.132
729.598	15.5611								493.15	9.50486
763.206	15.2692								514.246	8.92815
797.251	14.924								535.523	8.34854
831.669	14.6069								557.875	7.79657
866.209	14.2907								580.713	5.79531
901.631	13.9262								605.748	5.53467
936.48	13.5722								628.457	5.27906
971.674	13.2175								651.921	5.01173
1007.19	12.8447								676.393	4.73367
									703.243	4.42146
									728.261	4.12385
									753.387	3.82947
									778.714	3.53304
									803.416	3.24854
									828.572	2.95605
