# Supplementary material for: Grain engineering for efficient near-infrared perovskite light-emitting diodes
Source: Nat Commun. 2024 Dec 30;15:10760. doi: 10.1038/s41467-024-55075-3 (PMC11685452; doi:10.1038/s41467-024-55075-3)
Supplement: Supplementary file 3 — Source Data [file 41467_2024_55075_MOESM3_ESM.zip › Source Data/Fig2b.xlsx]

## Sheet: Sheet1
hs (nm)	OCE (%)
Control	5
0	25
10	22.69
20	25
30	26.54
40	28.85
50	30.38
