# Supplementary material for: Grain engineering for efficient near-infrared perovskite light-emitting diodes
Source: Nat Commun. 2024 Dec 30;15:10760. doi: 10.1038/s41467-024-55075-3 (PMC11685452; doi:10.1038/s41467-024-55075-3)
Supplement: Supplementary file 3 — Source Data [file 41467_2024_55075_MOESM3_ESM.zip › Source Data/Fig3d.xlsx]

## Sheet: Sheet1
Control	Sol.Eng.	0.005	0.001	0.0002	5e-05
18.2	25.1	25.1	27.2	29	25.8
15.2	23.5	21.2	23.7	25.9	25.8
15	23	24.8	26.1	26.9	25
13.5	23.5	26.2	23.9	29	25.6
16.8	21.7	27.5	27.1	28	24.4
17.3	25.1	25.3	26.9	25.1	25.8
18.1	22.4	23.7	21.9	26.8	25.6
17.6	25	23.1	25.3	27.3	24.2
17.2	24.4	25.6	28	25.8	26.3
17.5	22.8	24.5	24.9	27.2	24.5
17.8	22.1			25	21.9
17.8	24.2			27.4	24.6
17.7	22.4			25.6	25.2
17.5	25.6			25.5	21.2
17.3	21.5			26.1	22.9
14.8	22.6			25.5	22.8
14.2	22.3			25.6
12.1	22.7			23.6
14.5	23.7			25.7
15.7	23.5			24.2
15.8	23.6			25.6
15.5	23.1			26.8
15.8	23.2			27.4
15.7	23.5			25.9
15.3	23.9			25.5
15.7	23.8			25.2
16.2	23.3			25.2
16.8	23.8			24.9
16.3	23.7			26.8
16.7	24.2			24.5
16.4	24.8			25.5
16.8	24.6			27.2
16.5	24.3			27.5
16.7	24.8			28.1
16.6	24.5			28.3
16.7	24.5			26.3
16.8	24.1			26.7
16.3	24.2			26.8
16.1	25.4			26.5
17.5	25.3			26.5
				31.4
				30.5
				29.1
				28.1
				27.7
				27.4
				28.8
				28
				28.7
				29.6
				27.4
				27.7
				26.5
				26.9
				27.4
				26.1
				28.2
				27.1
				30.1
				26.5
